# Supplementary material for: Global transcript and phenotypic analysis of yeast cells expressing Ssa1, Ssa2, Ssa3 or Ssa4 as sole source of cytosolic Hsp70-Ssa chaperone activity
Source: BMC Genomics. 2014 Mar 14;15(1):194. doi: 10.1186/1471-2164-15-194 (PMC4022180; doi:10.1186/1471-2164-15-194)
Supplement: Supplementary file 4 — Additional file 4: Table S2: Systematic and standard names and descriptions are based on Saccharomyces Genome Database (SGD) http://www.yeastgenome.org; **Orange cells show the data more than 100. (XLS 350 KB) [file 12864_2013_7032_MOESM4_ESM.xls]

## Sheet: Repressed
List of gene repressed in comparision to Ssa1.
*Systematic and standard names and descriptions are based on Saccharomyces Genome Database (SGD) (http://www.yeastgenome.org/); **Orange cells show the data more than 100
Systematic Name*	Standard Name*	Global normalized intensity **				Description*
		Ssa1	Ssa2	Ssa3	Ssa4
In Ssa2, Ssa3 & Ssa4
YDR384C	ATO3	3290.57	1468.51	1464.27	383.367	Plasma membrane protein, regulation pattern suggests a possible role in export of ammonia from the cell; phosphorylated in mitochondria; member of the TC 9.B.33 YaaH family of putative transporters
YER039C	HVG1	744.76	200.253	258.154	225.233	Protein of unknown function, has homology to Vrg4p
YER039C-A		236.061	40.6213	102.955	35.6389	Putative protein of unknown function; YER039C-A is not an essential gene
YER180C	ISC10	49.3876	20.9224	20.4401	29.5997	Protein required for sporulation, transcript is induced 7.5 hours after induction of meiosis, expected to play significant role in the formation of reproductive cells
YIL134C-A		115.73	35.9311	46.2462	53.8524	Putative protein of unknown function; identified by fungal homology and RT-PCR
YIR031C	DAL7	64.8339	21.8301	23.1679	26.7663	Malate synthase, role in allantoin degradation unknown; expression sensitive to nitrogen catabolite repression and induced by allophanate, an intermediate in allantoin degradation
YLR125W		282.431	106.612	141.881	88.0518	Putative protein of unknown function; mutant has decreased Ty3 transposition; YLR125W is not an essential gene
YLR308W	CDA2	122.419	49.7534	31.6598	15.8279	Chitin deacetylase, together with Cda1p involved in the biosynthesis ascospore wall component, chitosan; required for proper rigidity of the ascospore wall
YMR065W	KAR5	51.7733	19.7566	24.3568	24.6523	Protein required for nuclear membrane fusion during karyogamy, localizes to the membrane with a soluble portion in the endoplasmic reticulum lumen, may form a complex with Jem1p and Kar2p; expression of the gene is regulated by pheromone
YMR303C	ADH2	10062.3	2148.3	3867.18	383.595	Glucose-repressible alcohol dehydrogenase II, catalyzes the conversion of ethanol to acetaldehyde; involved in the production of certain carboxylate esters; regulated by ADR1
YOR348C	PUT4	1482.99	533.77	746.421	180.35	Proline permease, required for high-affinity transport of proline; also transports the toxic proline analog azetidine-2-carboxylate (AzC); PUT4 transcription is repressed in ammonia-grown cells
YOR388C	FDH1	108.918	31.8896	14.5123	46.1405	NAD(+)-dependent formate dehydrogenase, may protect cells from exogenous formate
YPL272C		73.0934	35.4544	24.389	26.8783	Putative protein of unknown function; gene expression induced in response to ketoconazole; YPL272C is not an essential gene
In Sssa3 & Sssa4
YAR068W		2571.87	4751.57	931.383	434.636	Fungal-specific protein of unknown function; induced in respiratory-deficient cells
YBL013W	FMT1	8.54971	7.1036	3.80934	3.8537	Methionyl-tRNA formyltransferase, catalyzes the formylation of initiator Met-tRNA in mitochondria; potential Cdc28p substrate
YBR056W-A		328.542	374.625	115.161	121.329	Protein of unknown function; mRNA identified as translated by ribosome profiling data; partially overlaps the dubious ORF YBR056C-B
YBR093C	PHO5	496.53	322.526	215.876	111.385	Repressible acid phosphatase (1 of 3) that also mediates extracellular nucleotide-derived phosphate hydrolysis; secretory pathway derived cell surface glycoprotein; induced by phosphate starvation and coordinately regulated by PHO4 and PHO2
YCR010C	ADY2	5699.66	3027	2299.3	702.947	Acetate transporter required for normal sporulation; phosphorylated in mitochondria
YDL037C	BSC1	5.09719	5.7392	2.51113	1.86056	Protein of unconfirmed function, similar to cell surface flocculin Muc1p; ORF exhibits genomic organization compatible with a translational readthrough-dependent mode of expression
YDL038C	PRM7	33.558	58.5741	16.7533	7.30553	Pheromone-regulated protein, predicted to have one transmembrane segment; promoter contains Gcn4p binding elements
YDR451C	YHP1	41.5227	44.3955	17.5856	15.9921	One of two homeobox transcriptional repressors (see also Yox1p), that bind to Mcm1p and to early cell cycle box (ECB) elements of cell cycle regulated genes, thereby restricting ECB-mediated transcription to the M/G1 interval
YEL040W	UTR2	103.045	179.206	25.9215	36.0156	Chitin transglycosylase that functions in the transfer of chitin to beta(1-6) and beta(1-3) glucans in the cell wall; similar to and functionally redundant with Crh1; glycosylphosphatidylinositol (GPI)-anchored protein localized to bud neck
YER186W-A		20.3143	11.3655	10.2213	8.73035
YGR208W	SER2	72.8427	57.1742	27.1036	34.597	Phosphoserine phosphatase of the phosphoglycerate pathway, involved in serine and glycine biosynthesis, expression is regulated by the available nitrogen source
YHR137W	ARO9	441.613	365.484	221.985	46.6672	Aromatic aminotransferase II, catalyzes the first step of tryptophan, phenylalanine, and tyrosine catabolism
YHR214W		16.6249	13.2286	8.01553	4.95184	Putative protein of unknown function; predicted to be a glycosylphosphatidylinositol-modified (GPI) protein
YIL057C	RGI2	3101.21	1787.94	1347.25	606.596	Protein of unknown function involved in energy metabolism under respiratory conditions; expression induced under carbon limitation and repressed under high glucose
YIR014W		248.829	161.058	102.788	114.779	Putative protein of unknown function; green fluorescent protein (GFP)-fusion protein localizes to the vacuole; expression directly regulated by the metabolic and meiotic transcriptional regulator Ume6p; YIR014W is a non-essential gene
YJL091C	GWT1	111.497	111.307	54.7729	37.8199	Protein involved in the inositol acylation of glucosaminyl phosphatidylinositol (GlcN-PI) to form glucosaminyl(acyl)phosphatidylinositol (GlcN(acyl)PI), an intermediate in the biosynthesis of glycosylphosphatidylinositol (GPI) anchors
YJL153C	INO1	357.029	266.195	172.173	109.559	Inositol-3-phosphate synthase, involved in synthesis of inositol phosphates and inositol-containing phospholipids; transcription is coregulated with other phospholipid biosynthetic genes by Ino2p and Ino4p, which bind the UASINO DNA element
YJR016C	ILV3	517.029	318.518	247.793	237.587	Dihydroxyacid dehydratase, catalyzes third step in the common pathway leading to biosynthesis of branched-chain amino acids
YKL029C	MAE1	321.462	286.832	148.181	128.682	Mitochondrial malic enzyme, catalyzes the oxidative decarboxylation of malate to pyruvate, which is a key intermediate in sugar metabolism and a precursor for synthesis of several amino acids
YLL024C	SSA2	9.0149	2505.4	1.20519	2.38341	ATP binding protein involved in protein folding and vacuolar import of proteins; member of heat shock protein 70 (HSP70) family; associated with the chaperonin-containing T-complex; present in the cytoplasm, vacuolar membrane and cell wall; 98% identical with Ssa1p, but subtle differences between the two proteins provide functional specificity with respect to propagation of yeast [URE3] prions an…
YLR462W		8.23675	8.12231	3.35403	2.24573	More centromere-proximal of two long telomeric Y' elements on the right arm of Chromosome XII, contains an ARS consensus sequence, a region of 36-bp repeats, 5 ORFs (YLR466W, YLR462W, YLR464W, YLR463C, YLR465C), and part of ORF YLR466C-B
YMR018W		70.8526	38.8496	35.1448	24.4026	Putative protein of unknown function with similarity to human PEX5Rp (peroxin protein 5 related protein); transcription increases during colony development similar to genes involved in peroxisome biogenesis; YMR018W is not an essential gene
YOL097C	WRS1	350.571	307.977	140.91	176.797	Cytoplasmic tryptophanyl-tRNA synthetase, aminoacylates tryptophanyl-tRNA
YOL154W	ZPS1	2900.04	6161.28	1257.5	614.647	Putative GPI-anchored protein; transcription is induced under low-zinc conditions, as mediated by the Zap1p transcription factor, and at alkaline pH
YPL183C	RTT10	108.058	66.508	49.4291	50.0504	WD40 domain-containing protein involved in endosomal recycling; forms a complex with Rrt2p that functions in the retromer-mediated pathway for recycling internalized cell-surface proteins; has a role in regulation of Ty1 transposition; human ortholog is WDR6
YPL263C	KEL3	73.2952	58.2876	36.9534	30.0871	Cytoplasmic protein of unknown function
YPR141C	KAR3	60.8202	62.0006	30.3112	26.6641	Minus-end-directed microtubule motor that functions in mitosis and meiosis, localizes to the spindle pole body and localization is dependent on functional Cik1p, required for nuclear fusion during mating; potential Cdc28p substrate
In Ssa2 & Ssa3
YFR008W	FAR7	117.519	58.2389	43.2517	61.8322	Protein involved in recovery from cell cycle arrest in response to pheromone, in a Far1p-independent pathway; interacts with Far3p, Far8p, Far9p, Far10p, and Far11p
In Ssa2 & Ssa4
YBL014C	RRN6	46.0003	22.0319	29.0796	20.5599	Component of the core factor (CF) rDNA transcription factor complex; CF is required for transcription of 35S rRNA genes by RNA polymerase I and is composed of Rrn6p, Rrn7p, and Rrn11p
YBR018C	GAL7	23.4748	9.2013	24.0849	7.28014	Galactose-1-phosphate uridyl transferase, synthesizes glucose-1-phosphate and UDP-galactose from UDP-D-glucose and alpha-D-galactose-1-phosphate in the second step of galactose catabolism
YBR026C	ETR1	411.891	160.561	399.51	200.63	2-enoyl thioester reductase, member of the medium chain dehydrogenase/reductase family; localized to in mitochondria, where it has a probable role in fatty acid synthesis
YBR157C	ICS2	730.779	227.528	550.611	127.096	Protein of unknown function; null mutation does not confer any obvious defects in growth, spore germination, viability, or carbohydrate utilization
YCL042W		82.9989	36.2625	186.346	18.892	Putative protein of unknown function; epitope-tagged protein localizes to the cytoplasm
YCR095W-A		60.5894	28.2422	48.1665	24.5382	Putative protein of unknown function
YDR004W	RAD57	75.5474	37.7822	50.1416	36.6671	Protein that stimulates strand exchange by stabilizing the binding of Rad51p to single-stranded DNA; involved in the recombinational repair of double-strand breaks in DNA during vegetative growth and meiosis; forms heterodimer with Rad55p
YDR256C	CTA1	301.509	102.889	237.093	93.1381	Catalase A, breaks down hydrogen peroxide in the peroxisomal matrix formed by acyl-CoA oxidase (Pox1p) during fatty acid beta-oxidation
YDR536W	STL1	147.171	68.3986	213.465	48.3702	Glycerol proton symporter of the plasma membrane, subject to glucose-induced inactivation, strongly but transiently induced when cells are subjected to osmotic shock
YEL023C		65.1968	26.8669	50.2695	23.5471	Putative protein of unknown function; expression is increased greatly during sporulation; YEL023C is not an essential gene
YEL048C	TCA17	56.3184	24.8777	28.8761	19.7813	Subunit of TRAPPII, a multimeric GEF involved in intra-Golgi and endosome-to-Golgi transport; promotes association of TRAPPII-specific subunits with the core complex; sedlin related; human Sedlin mutations cause SEDT, a skeletal disorder
YEL057C		139.122	44.3091	114.58	42.524	Protein of unknown function involved in telomere maintenance; target of UME6 regulation
YER104W	RTT105	135.573	48.2271	89.1402	54.3498	Protein with a role in regulation of Ty1 transposition
YER184C		35.4084	17.5075	25.7131	12.8333	Putative zinc cluster protein; deletion confers sensitivity to Calcufluor white, and prevents growth on glycerol or lactate as sole carbon source
YGR194C	XKS1	14.2854	5.26788	20.9938	2.0844	Xylulokinase, converts D-xylulose and ATP to xylulose 5-phosphate and ADP; rate limiting step in fermentation of xylulose; required for xylose fermentation by recombinant S. cerevisiae strains
YHL009W-A		3.64394	1.73923	2.68945	1.7758	Retrotransposon TYA Gag gene co-transcribed with TYB Pol; translated as TYA or TYA-TYB polyprotein; Gag is a nucleocapsid protein that is the structural constituent of virus-like particles (VLPs); similar to retroviral Gag
YHL016C	DUR3	64.9949	31.5533	57.1943	21.2138	Plasma membrane transporter for both urea and polyamines, expression is highly sensitive to nitrogen catabolite repression and induced by allophanate, the last intermediate of the allantoin degradative pathway
YHR015W	MIP6	65.9073	25.3988	42.1897	26.5479	Putative RNA-binding protein, interacts with Mex67p, which is a component of the nuclear pore involved in nuclear mRNA export
YHR199C-A	NBL1	45.3473	14.1549	40.7009	12.1494	Subunit of the conserved chromosomal passenger complex (CPC; Ipl1p-Sli15p-Bir1p-Nbl1p), which regulates mitotic chromosome segregation; not required for the kinase activity of the complex; mediates the interaction of Sli15p and Bir1p
YIL029C		188.043	45.1775	95.6125	53.5311	Putative protein of unknown function; deletion confers sensitivity to 4-(N-(S-glutathionylacetyl)amino) phenylarsenoxide (GSAO)
YIR008C	PRI1	66.4263	33.3535	35.9643	23.0631	Subunit of DNA primase, which is required for DNA synthesis and double-strand break repair
YJL045W		1484.73	522.356	1478.67	614.868	Minor succinate dehydrogenase isozyme; homologous to Sdh1p, the major isozyme reponsible for the oxidation of succinate and transfer of electrons to ubiquinone; induced during the diauxic shift in a Cat8p-dependent manner
YJL113W		28.5397	8.53085	30.0742	8.52916	Retrotransposon TYA Gag and TYB Pol genes; transcribed/translated as one unit; polyprotein is processed to make a nucleocapsid-like protein (Gag), reverse transcriptase (RT), protease (PR), and integrase (IN); similar to retroviral genes
YJR004C	SAG1	315.363	127.715	225.455	142.459	Alpha-agglutinin of alpha-cells, binds to Aga1p during agglutination, N-terminal half is homologous to the immunoglobulin superfamily and contains binding site for a-agglutinin, C-terminal half is highly glycosylated and contains GPI anchor
YJR108W	ABM1	171.777	65.6796	110.673	59.6427	Protein of unknown function, required for normal microtubule organization
YKL161C	KDX1	20.4434	8.61336	17.0753	9.90506	Protein kinase implicated in the Slt2p mitogen-activated (MAP) kinase signaling pathway; interacts with numerous components in the mating pheromone and CWI MAPK pathways; associates with Rlm1p
YKR015C		2.09102	1.01247	2.25639	1.02863	Putative protein of unknown function
YLR030W		51.3713	19.3044	41.3223	22.8994	Putative protein of unknown function
YLR070C	XYL2	74.0157	32.3933	77.1241	34.7645	Xylitol dehydrogenase, converts xylitol to D-xylulose; expression induced by xylose, even though this pentose sugar is not well utilized by S. cerevisiae; null mutant has cell wall defect
YLR155C	ASP3-1	135.634	66.541	113.268	57.8113	Cell-wall L-asparaginase II involved in asparagine catabolism; expression induced during nitrogen starvation; ORF contains a short non-coding RNA that enhances expression of full-length gene; reference strain S288C has four copies of ASP3
YLR211C		52.3602	24.0481	60.5344	20.9861	Putative protein of unknown function; green fluorescent protein (GFP)-fusion protein localizes to the cytoplasm; YLR211C is not an essential gene; ORF contains an intron
YLR304C	ACO1	4466	1396.05	4425.15	2193.16	Aconitase, required for the tricarboxylic acid (TCA) cycle and also independently required for mitochondrial genome maintenance; phosphorylated; component of the mitochondrial nucleoid; mutation leads to glutamate auxotrophy
YLR341W	SPO77	3.40423	1.56536	3.21632	1.6656	Meiosis-specific protein of unknown function, required for spore wall formation during sporulation; dispensable for both nuclear divisions during meiosis
YLR415C		12.8978	6.33148	7.47317	5.21858	Putative protein of unknown function; YLR415C is not an essential gene
YMR144W		24.1419	7.6838	32.5084	9.00188	Putative protein of unknown function; localized to the nucleus; YMR144W is not an essential gene
YNL117W	MLS1	615.763	289.614	372.804	79.9397	Malate synthase, enzyme of the glyoxylate cycle, involved in utilization of non-fermentable carbon sources; expression is subject to carbon catabolite repression; localizes in peroxisomes during growth in oleic acid medium
YNL158W	PGA1	78.4459	37.1872	67.6569	24.7182	Essential component of GPI-mannosyltransferase II, responsible for second mannose addition to GPI precursors as a partner of Gpi18p; required for maturation of Gas1p and Pho8p; has synthetic genetic interations with secretory pathway genes
YNL270C	ALP1	27.4418	11.1698	30.2598	6.32325	Arginine transporter; expression is normally very low and it is unclear what conditions would induce significant expression
YOL163W		39.9739	15.3651	26.5568	17.0162	Putative protein of unknown function; member of the Dal5p subfamily of the major facilitator family
YOR180C	DCI1	5.54415	2.06075	2.91122	2.69166	Peroxisomal protein; identification as a delta(3,5)-delta(2,4)-dienoyl-CoA isomerase involved in fatty acid metabolism is disputed
YOR302W		273.666	108.189	264.132	58.9456	CPA1 uORF, Arginine attenuator peptide, regulates translation of the CPA1 mRNA
YPL036W	PMA2	573.068	171.693	723.197	151.031	Plasma membrane H+-ATPase, isoform of Pma1p, involved in pumping protons out of the cell; regulator of cytoplasmic pH and plasma membrane potential
YPL130W	SPO19	152.082	66.5102	91.503	54.6979	Meiosis-specific prospore protein; required to produce bending force necessary for proper assembly of the prospore membrane during sporulation; identified as a weak high-copy suppressor of the spo1-1 ts mutation
YPL166W	ATG29	116.777	56.634	65.1855	53.2892	Autophagy-specific protein that is required for recruitment of other ATG proteins to the pre-autophagosomal structure (PAS); interacts with Atg17p and localizas to the PAS in a manner interdependent with Atg17p and Cis1p; not conserved
YPL187W	MF(ALPHA)1	17.7002	6.69837	16.191	3.97038	Mating pheromone alpha-factor, made by alpha cells; interacts with mating type a cells to induce cell cycle arrest and other responses leading to mating; also encoded by MF(ALPHA)2, although MF(ALPHA)1 produces most alpha-factor
YPR001W	CIT3	874.402	371.662	706.831	131.507	Dual specificity mitochondrial citrate and methylcitrate synthase; catalyzes the condensation of acetyl-CoA and oxaloacetate to form citrate and that of propionyl-CoA and oxaloacetate to form 2-methylcitrate
YPR169W	JIP5	239.271	113.278	157.721	95.6202	Essential protein required for biogenesis of the large ribosomal subunit; interacts with proteins involved in RNA processing, ribosome biogenesis, ubiquitination and demethylation; similar to WDR55, a human WD repeat protein
In Ssa2 alone
YAL013W	DEP1	206.88	54.3991	314.586	250.202	Component of the Rpd3L histone deacetylase complex; required for diauxic shift-induced histone H2B deposition onto rDNA genes; transcriptional modulator involved in regulation of structural phospholipid biosynthesis genes and metabolically unrelated genes, as well as maintenance of telomeres, mating efficiency, and sporulation
YAL063C		242.299	87.9312	178.534	195.748	Putative protein of unknown function; identified by expression profiling and mass spectrometry
YBL023C	MCM2	69.4018	25.3933	62.7329	45.5053	Protein involved in DNA replication; component of the Mcm2-7 hexameric complex that binds chromatin as a part of the pre-replicative complex; relative distribution to the nucleus increases upon DNA replication stress
YBL039W-A		865.157	384.788	891.276	1000.08	Putative protein of unknown function
YBR020W	GAL1	46.6533	22.1057	34.3899	31.4843	Galactokinase; phosphorylates alpha-D-galactose to alpha-D-galactose-1-phosphate in the first step of galactose catabolism; expression regulated by Gal4p; GAL1 has a paralog, GAL3, that arose from the whole genome duplication
YBR045C	GIP1	162.816	50.8322	103.399	107.144	Meiosis-specific regulatory subunit of the Glc7p protein phosphatase; regulates spore wall formation and septin organization, required for expression of some late meiotic genes and for normal localization of Glc7p
YBR076W	ECM8	63.6176	30.3486	54.5002	38.2597	Non-essential protein of unknown function
YBR197C		44.9328	19.6593	28.0029	26.8331	Protein of unknown function; green fluorescent protein (GFP)-fusion protein localizes to the cytoplasm and nucleus; YBR197C is not an essential gene; relative distribution to the nucleus increases upon DNA replication stress; YBR197C has a paralog, YPL077C, that arose from the whole genome duplication
YBR280C	SAF1	83.0332	39.9493	98.2481	59.5083	F-Box protein involved in proteasome-dependent degradation of Aah1p during entry of cells into quiescence; interacts with Skp1
YCL009C	ILV6	5095.17	1134.55	5628.55	5073.7	Regulatory subunit of acetolactate synthase; acetolactate synthase catalyzes the first step of branched-chain amino acid biosynthesis; enhances activity of the Ilv2p catalytic subunit, localizes to mitochondria
YCR045C		20.4296	9.80049	14.0632	18.7231	Dubious open reading frame; unlikely to encode a functional protein, based on available experimental and comparative sequence data; completely overlaps with YCR045C; identified by gene-trapping, microarray expression analysis, and genome-wide homology searching
YCR100C		105.758	46.9278	89.2778	63.55	Putative protein of unknown function
YDL101C	DUN1	15.8085	5.79116	17.5427	8.89425	Cell-cycle checkpoint serine-threonine kinase; required for DNA damage-induced transcription of certain target genes, phosphorylation of Rad55p and Sml1p, and transient G2/M arrest after DNA damage; Mec1p and Dun1p function in same pathway to regulate both dNTP pools and telomere length; also regulates postreplicative DNA repair
YDL182W	LYS20	3751.53	970.74	6169.66	9247.22	Homocitrate synthase isozyme; catalyzes the condensation of acetyl-CoA and alpha-ketoglutarate to form homocitrate, which is the first step in the lysine biosynthesis pathway; LYS20 has a paralog, LYS21, that arose from the whole genome duplication
YDL204W	RTN2	713.486	298.158	1248.93	662.079	Reticulon protein; stabilizes membrane curvature; involved in nuclear pore assembly and maintenance of tubular ER morphology; interacts with exocyst subunit Sec6p, Yip3p, and Sbh1p; much less abundant than Rtn1p; rtn1 rtn2 yop1 triple mutant lacks tubular ER; member of RTNLA (reticulon-like A) subfamily; protein increases in abundance and relocalizes to plasma membrane upon DNA replication stress…
YDR538W	PAD1	320.796	154.62	286.837	215.191	Phenylacrylic acid decarboxylase; confers resistance to cinnamic acid, decarboxylates aromatic carboxylic acids to the corresponding vinyl derivatives; also has mRNA binding activity; homolog of E. coli UbiX
YEL049W	PAU2	878.214	341.037	491.296	477.798	Member of the seripauperin multigene family encoded mainly in subtelomeric regions, active during alcoholic fermentation, regulated by anaerobiosis, negatively regulated by oxygen, repressed by heme
YER022W	SRB4	105.35	42.6434	134.617	77.8079	Subunit of the RNA polymerase II mediator complex; associates with core polymerase subunits to form the RNA polymerase II holoenzyme; essential for transcriptional regulation; homozygosity of the human MED17 L371P mutation is associated with infantile cerebral and cerebellar atrophy with poor myelination
YER085C		29.9473	15.0545	23.9409	24.1035	Putative protein of unknown function
YER087W	AIM10	68.0728	34.1737	89.5928	70.5996	Protein with similarity to tRNA synthetases; non-tagged protein is detected in purified mitochondria; null mutant is viable and displays elevated frequency of mitochondrial genome loss
YER175W-A		14.3201	5.43573	12.5485	8.73993	Putative protein of unknown function; identified by gene-trapping, microarray-based expression analysis, and genome-wide homology searching
YER187W		144.984	59.792	103.121	99.6637	Putative protein of unknown function; induced in respiratory-deficient cells
YFL017C	GNA1	247.272	102.234	316.694	230.08	Evolutionarily conserved glucosamine-6-phosphate acetyltransferase required for multiple cell cycle events including passage through START, DNA synthesis, and mitosis; involved in UDP-N-acetylglucosamine synthesis, forms GlcNAc6P from AcCoA
YFL050C	ALR2	14.5243	6.40913	11.3376	7.38777	Probable Mg(2+) transporter; overexpression confers increased tolerance to Al(3+) and Ga(3+) ions; plays a role in regulating Ty1 transposition
YFL058W	THI5	102.34	50.5446	116.701	59.3333	Protein involved in synthesis of the thiamine precursor hydroxymethylpyrimidine (HMP); member of a subtelomeric gene family including THI5, THI11, THI12, and THI13
YFL061W	DDI2	130.765	57.1458	96.7278	107.662	Protein of unknown function; expression is induced over 100-fold by DNA damage; induction decreased in rad6 and rad18 mutants
YFR023W	PES4	39.2046	19.5986	50.7336	24.3104	Poly(A) binding protein, suppressor of DNA polymerase epsilon mutation; PES4 has a paralog, MIP6, that arose from the whole genome duplication
YGL170C	SPO74	14.9607	7.46289	18.3051	12.588	Component of the meiotic outer plaque of the spindle pole body; involved in modifying the meiotic outer plaque that is required prior to prospore membrane formation
YGL262W		26.7803	8.86983	20.0665	16.1571	Putative protein of unknown function; null mutant displays elevated sensitivity to expression of a mutant huntingtin fragment or of alpha-synuclein; YGL262W is not an essential gene
YGR059W	SPR3	272.05	136.005	242.528	259.336	Sporulation-specific homolog of the yeast CDC3/10/11/12 family of bud neck microfilament genes; septin protein involved in sporulation; regulated by ABFI
YGR088W	CTT1	116.269	46.2273	156.023	70.7098	Cytosolic catalase T; has a role in protection from oxidative damage by hydrogen peroxide
YGR117C		6.71435	3.35017	5.93337	4.97331	Putative protein of unknown function; green fluorescent protein (GFP)-fusion protein localizes to the cytoplasm
YHL012W		118.747	47.7169	71.2671	75.4093	Putative UTP glucose-1-phosphate uridylyltransferase; YHL012W has a paralog, UGP1, that arose from the whole genome duplication
YHR014W	SPO13	19.4174	9.55719	14.1268	11.0487	Meiotic regulator; involved in maintaining sister chromatid cohesion during meiosis I as well as promoting proper attachment of kinetochores to the spindle during meiosis I and meiosis II; anaphase-promoting complex (APC) substrate that is degraded during anaphase I; expressed only in meiotic cells
YHR022C		46.4672	20.1328	31.5536	31.6724	Putative protein of unknown function; YHR022C is not an essential gene
YHR079C-A	SAE3	2.26711	1.12021	1.83108	4.23485	Meiosis specific protein involved in DMC1-dependent meiotic recombination, forms heterodimer with Mei5p; proposed to be an assembly factor for Dmc1p
YHR211W	FLO5	94.4631	39.6162	49.2842	52.3567	Lectin-like cell wall protein (flocculin) involved in flocculation; binds mannose chains on the surface of other cells, confers floc-forming ability that is chymotrypsin resistant but heat labile; FLO5 has a paralog, FLO1, that arose from a segmental duplication
YIL020C		3.00757	1.1607	4.24356	1.89336	Dubious open reading frame; unlikely to encode a functional protein, based on available experimental and comparative sequence data
YIL060W		34.7828	17.2133	23.9101	23.039	Putative protein of unknown function; mutant accumulates less glycogen than does wild type; null mutation results in a decrease in plasma membrane electron transport; YIL060W is not an essential gene
YJL106W	IME2	35.0931	17.0383	28.7114	26.0687	Serine/threonine protein kinase involved in activation of meiosis; associates with Ime1p and mediates its stability, activates Ndt80p; IME2 expression is positively regulated by Ime1p
YJL216C	IMA5	18.2265	8.38099	15.5214	9.88276	Alpha-glucosidase; specificity for isomaltose, maltose, and palatinose, but not alpha-methylglucoside; member of the IMA isomaltase family; not required for isomaltose utilization, but Ima5p overexpression allows the ima1 null mutant to grow on isomaltose
YJR155W	AAD10	856.997	403.778	802.328	958.467	Putative aryl-alcohol dehydrogenase; similar to P. chrysosporium aryl-alcohol dehydrogenase; mutational analysis has not yet revealed a physiological role
YJR156C	THI11	25.9515	11.5356	28.7716	17.1132	Protein involved in synthesis of the thiamine precursor hydroxymethylpyrimidine (HMP); member of a subtelomeric gene family including THI5, THI11, THI12, and THI13
YJR159W	SOR1	22.9063	9.89189	17.5161	14.9286	Sorbitol dehydrogenase; expression is induced in the presence of sorbitol or xylose
YKL150W	MCR1	167.331	76.3417	117.361	152.754	Mitochondrial NADH-cytochrome b5 reductase; involved in ergosterol biosynthesis
YKR039W	GAP1	168.506	84.9383	161.639	108.482	General amino acid permease; Gap1p senses the presence of amino acid substrates to regulate localization to the plasma membrane when needed; essential for invasive growth
YKR054C	DYN1	43.9685	21.9861	56.6183	23.6545	Cytoplasmic heavy chain dynein; microtubule motor protein, required for anaphase spindle elongation; involved in spindle assembly, chromosome movement, and spindle orientation during cell division, targeted to microtubule tips by Pac1p
YLL016W		81.0692	31.0896	52.0595	47.9807	Non-essential Ras guanine nucleotide exchange factor (GEF); localized to the membrane; expressed in poor nutrient conditions and on nonfermentable carbon sources; contains a stop codon in S288C, full-length gene includes YLL016W; SDC25 has a paralog, CDC25, that arose from the whole genome duplication
YLR037C	PAU23	249.238	110.205	211.999	146.451	Cell wall mannoprotein; has similarity to Tir1p, Tir2p, Tir3p, and Tir4p; member of the seripauperin multigene family encoded mainly in subtelomeric regions; expressed under anaerobic conditions, completely repressed during aerobic growth
YLR154C-G		64.5877	29.3402	72.2824	110.512	Putative protein of unknown function identified by fungal homology comparisons and RT-PCR; this ORF is contained within RDN25-2 and RDN37-2
YLR158C	ASP3-3	9.27613	4.11632	7.40649	8.08375	Cell-wall L-asparaginase II involved in asparagine catabolism; expression induced during nitrogen starvation; ORF contains a short non-coding RNA that enhances expression of full-length gene; likely arose in via horizontal gene transfer from the wine yeast Wickerhamomyces anomalus or a close relative; reference strain S288C has four copies of ASP3; ASP3-3 has a paralog, ASP3-1, that arose from a …
YLR164W	SHH4	2238	1078.33	2259.35	1259.96	Mitochondrial inner membrane protein of unknown function; similar to Tim18p; a fraction copurifies with Sdh3p, but Shh4p is neither a stoichiometric subunit of succinate dehydrogenase nor of the TIM22 translocase; expression induced by nitrogen limitation in a GLN3, GAT1-dependent manner; SHH4 has a paralog, SDH4, that arose from the whole genome duplication
YLR185W	RPL37A	4.66519	2.25214	4.79227	4.27332	Ribosomal 60S subunit protein L37A; homologous to mammalian ribosomal protein L37, no bacterial homolog; RPL37A has a paralog, RPL37B, that arose from the whole genome duplication
YLR318W	EST2	74.8255	34.2421	41.3744	83.5343	Reverse transcriptase subunit of the telomerase holoenzyme; essential for telomerase core catalytic activity, involved in other aspects of telomerase assembly and function; mutations in human homolog are associated with aplastic anemia
YML083C		42.653	10.851	47.0552	50.6685	Protein of unknown function; transcriptionally regulated by Upc2p via an upstream sterol response element; strong increase in transcript abundance during anaerobic growth compared to aerobic growth; cells deleted for YML083C do not exhibit growth defects in anerobic or anaerobic conditions
YML094W	GIM5	579.415	264.101	653.587	774.148	Subunit of the heterohexameric cochaperone prefoldin complex which binds specifically to cytosolic chaperonin and transfers target proteins to it
YMR053C	STB2	6.89147	3.41526	9.69039	6.00024	Protein that interacts with Sin3p in a two-hybrid assay; part of a large protein complex with Sin3p and Stb1p; STB2 has a paralog, STB6, that arose from the whole genome duplication
YMR085W		368.857	166.781	339.663	217.775	Putative protein of unknown function; YMR084W and adjacent ORF YMR085W are merged in related strains, and together are paralogous to glutamine-fructose-6-phosphate amidotransferase GFA1
YMR118C	SHH3	146.482	38.0298	149.189	79.554	Putative mitochondrial inner membrane protein of unknown function; although similar to paralogous Sdh3p, Shh3p is not a stoichiometric subunit of either succinate dehydrogenase or of the TIM22 translocase; SHH3 has a paralog, SDH3, that arose from the whole genome duplication
YMR140W	SIP5	5.16214	1.81797	4.25184	3.00648	Protein of unknown function; interacts with both the Reg1p/Glc7p phosphatase and the Snf1p kinase; forms cytoplasmic foci upon DNA replication stress
YMR232W	FUS2	15.6321	7.13526	11.7961	14.5364	Cytoplasmic protein localized to the shmoo tip; required for the alignment of parental nuclei before nuclear fusion during mating
YMR325W	PAU19	318.234	124.696	195.071	261.506	Protein of unknown function; member of the seripauperin multigene family encoded mainly in subtelomeric regions
YNL018C		1.55749	0.748928	1.45273		Putative protein of unknown function; YNL018C has a paralog, YNL034W, that arose from a segmental duplication
YNL051W	COG5	6.98511	2.9745	7.61735	4.16142	Component of the conserved oligomeric Golgi complex (Cog1p through Cog8p), a cytosolic tethering complex that functions in protein trafficking to mediate fusion of transport vesicles to Golgi compartments
YNL054W-A		2.581	1.04695	2.91843	2.8604	Retrotransposon TYA Gag gene co-transcribed with TYB Pol; translated as TYA or TYA-TYB polyprotein; Gag is a nucleocapsid protein that is the structural constituent of virus-like particles (VLPs); similar to retroviral Gag
YNL108C		76.368	13.747	89.9462	89.1452	Dubious open reading frame; unlikely to encode a functional protein, based on available experimental and comparative sequence data; partially overlaps the uncharacterized ORF YNL108C
YNL279W	PRM1	59.1816	28.736	33.385	42.1614	Pheromone-regulated multispanning membrane protein involved in membrane fusion during mating; predicted to have 5 transmembrane segments and a coiled coil domain; localizes to the shmoo tip; regulated by Ste12p
YNL282W	POP3	80.2135	14.3665	73.8083	43.3047	Subunit of both RNase MRP and nuclear RNase P; RNase MRP cleaves pre-rRNA, while nuclear RNase P cleaves tRNA precursors to generate mature 5' ends and facilitates turnover of nuclear RNAs; relocalizes to the cytosol in response to hypoxia
YNL318C	HXT14	6.71691	2.47744	4.99083	4.147	Protein with similarity to hexose transporter family members; expression is induced in low glucose and repressed in high glucose; the authentic, non-tagged protein is detected in highly purified mitochondria in high-throughput studies
YOL086C	ADH1	7057.92	2651.05	7935.01	8514.49	Alcohol dehydrogenase; fermentative isozyme active as homo- or heterotetramers; required for the reduction of acetaldehyde to ethanol, the last step in the glycolytic pathway; ADH1 has a paralog, ADH5, that arose from the whole genome duplication
YOL139C	CDC33	411.025	202.986	392.288	413.006	mRNA cap binding protein and translation initiation factor eIF4E; the eIF4E-cap complex is responsible for mediating cap-dependent mRNA translation via interactions with translation initiation factor eIF4G (Tif4631p or Tif4632p); protein abundance increases in response to DNA replication stress; mutants are defective for adhesion and pseudohyphal growth
YOL153C		377.261	174.685	301.159	221.524	Hypothetical protein
YOL159C		1699.14	340.568	1469.26	2375.18	Protein of unknown function; overexpression affects endocytic protein trafficking; identified by sequence comparison with hemiascomycetous yeast species
YOL166W-A		13.8627	6.07997	10.0473	13.3211	Protein of unknown function; identified by gene-trapping, microarray-based expression analysis, and genome-wide homology searching
YOR124C	UBP2	1147.98	472.757	1190.43	1627.22	Ubiquitin-specific protease; removes ubiquitin from ubiquitinated proteins; interacts with Rsp5p and is required for MVB sorting of membrane proteins; can cleave polyubiquitin and has isopeptidase activity
YOR214C		22.3556	11.2119	24.3924	19.1596	Putative protein of unknown function; not an essential gene; YOR214C has a paralog, SPO19, that arose from the whole genome duplication
YOR308C	SNU66	84.3598	38.1945	94.4734	70.4518	Component of the U4/U6.U5 snRNP complex; involved in pre-mRNA splicing via spliceosome; also required for pre-5S rRNA processing and may act in concert with Rnh70p; has homology to human SART-1
YPL141C	FRK1	19.7552	9.65346	18.3137	11.1846	Protein kinase of unknown cellular role; green fluorescent protein (GFP)-fusion protein localizes to the cytoplasm; interacts with rRNA transcription and ribosome biogenesis factors and the long chain fatty acyl-CoA synthetase Faa3p; FRK1 has a paralog, KIN4, that arose from the whole genome duplication
YPL223C	GRE1	13.7043	6.63276	30.5533	16.8486	Hydrophilin essential in dessication-rehydration process; stress induced (osmotic, ionic, oxidative, heat shock and heavy metals); regulated by the HOG pathway; GRE1 has a paralog, SIP18, that arose from the whole genome duplication
YPL242C	IQG1	348.266	135.831	296.789	290.159	Essential protein required for determination of budding pattern; promotes localization of axial markers Bud4p and Cdc12p and functionally interacts with Sec3p, localizes to the contractile ring during anaphase, member of the IQGAP family; relocalizes from bud neck to cytoplasm upon DNA replication stress
YPL275W		79.6495	30.7271	67.9497	43.0215	NAD(+)-dependent formate dehydrogenase; may protect cells from exogenous formate; YPL275W and YPL276W comprise a continuous open reading frame in some S. cerevisiae strains but not in the genomic reference strain S288C
YPL276W		2.16959	1.07427	1.8632	1.26344	NAD(+)-dependent formate dehydrogenase; may protect cells from exogenous formate; YPL275W and YPL276W comprise a continuous open reading frame in some S. cerevisiae strains but not in the genomic reference strain S288C
YPR007C	REC8	65.288	32.7208	48.5793	41.6574	Meiosis-specific component of sister chromatid cohesion complex; maintains cohesion between sister chromatids during meiosis I; maintains cohesion between centromeres of sister chromatids until meiosis II; independent of its role in sister chromatid cohesion, Rec8p promotes allelic collisions and prevents nonspecific chromosome interactions; homolog of S. pombe Rec8p
YPR160W	GPH1	4528.34	1956.55	5124.22	6325.02	Non-essential glycogen phosphorylase required for the mobilization of glycogen, activity is regulated by cyclic AMP-mediated phosphorylation, expression is regulated by stress-response elements and by the HOG MAP kinase pathway
YPR193C	HPA2	608.919	215.85	331.665	383.312	Tetrameric histone acetyltransferase; has similarity to Gcn5p, Hat1p, Elp3p, and Hpa3p; acetylates histones H3 and H4 in vitro and exhibits autoacetylation activity
YPR194C	OPT2	29.4294	14.834	41.7835	19.055	Oligopeptide transporter; member of the OPT family, with potential orthologs in S. pombe and C. albicans; also plays a role in formation of mature vacuoles
In Ssa3 alone
YAL068C	PAU8	279.481	142.834	140.212	174.04	Protein of unknown function; member of the seripauperin multigene family encoded mainly in subtelomeric regions
YBR096W		207.854	262.501	99.4452	173.226	Putative protein of unknown function; green fluorescent protein (GFP)-fusion protein localizes to the ER
YBR242W		710.075	407.959	305.311	488.412	Putative protein of unknown function; green fluorescent protein (GFP)-fusion protein localizes to the cytoplasm and nucleus; YBR242W is not an essential gene; YBR242W has a paralog, YGL101W, that arose from the whole genome duplication
YBR301W	PAU24	1482.76	885.06	668.145	1211.06	Cell wall mannoprotein; has similarity to Tir1p, Tir2p, Tir3p, and Tir4p; member of the seripauperin multigene family encoded mainly in subtelomeric regions; expressed under anaerobic conditions, completely repressed during aerobic growth
YCL054W	SPB1	264.935	284.004	118.435	246.798	AdoMet-dependent methyltransferase; involved in rRNA processing and 60S ribosomal subunit maturation; methylates G2922 in the tRNA docking site of the large subunit rRNA and in the absence of snR52, U2921; suppressor of PAB1 mutants
YCR007C		272.353	194.432	119.513	304.617	Putative integral membrane protein; member of DUP240 gene family; YCR007C is not an essential gene
YCR065W	HCM1	81.4393	65.2892	38.6786	48.2977	Forkhead transcription factor; drives S-phase specific expression of genes involved in chromosome segregation, spindle dynamics, and budding; suppressor of calmodulin mutants with specific SPB assembly defects; telomere maintenance role
YDL239C	ADY3	309.511	204.525	124.978	314.599	Protein required for spore wall formation; thought to mediate assembly of a Don1p-containing structure at the leading edge of the prospore membrane via interaction with spindle pole body components; potentially phosphorylated by Cdc28p; ADY3 has a paralog, CNM67, that arose from the whole genome duplication
YDL240W	LRG1	97.3475	101.183	48.1126	77.3161	Putative GTPase-activating protein (GAP); involved in the Pkc1p-mediated signaling pathway that controls cell wall integrity; appears to specifically regulate 1,3-beta-glucan synthesis
YDR119W	VBA4	272.641	281.119	111.491	231.385	Protein of unknown function with proposed role as a basic amino acid permease based on phylogeny; GFP-fusion protein localizes to vacuolar membrane; physical interaction with Atg27p suggests a possible role in autophagy; non-essential gene
YDR325W	YCG1	98.1784	82.4973	46.8756	74.9902	Subunit of the condensin complex; required for establishment and maintenance of chromosome condensation, chromosome segregation and chromatin binding of the condensin complex; required for clustering of tRNA genes at the nucleolus; required for replication slow zone (RSZ) breakage following Mec1p inactivation
YDR331W	GPI8	172.081	192.196	28.1128	166.278	ER membrane glycoprotein subunit of the glycosylphosphatidylinositol transamidase complex that adds glycosylphosphatidylinositol (GPI) anchors to newly synthesized proteins; human PIG-K protein is a functional homolog
YDR345C	HXT3	11.0633	9.32755	3.18972	17.1642	Low affinity glucose transporter of the major facilitator superfamily; expression is induced in low or high glucose conditions; HXT3 has a paralog, HXT5, that arose from the whole genome duplication
YER015W	FAA2	1328.83	706.625	550.625	699.587	Medium chain fatty acyl-CoA synthetase; activates imported fatty acids; accepts a wide range of fatty acid chain lengths with a preference for medium chains, C9:0-C13:0; localized to the peroxisome
YER034W		73.7481	77.9532	36.6773	51.4899	Protein of unknown function; non-essential gene; expression induced upon calcium shortage; protein abundance increases in response to DNA replication stress
YER154W	OXA1	832.1	906.776	165.955	958.157	Mitochondrial inner membrane insertase; mediates the insertion of both mitochondrial- and nuclear-encoded proteins from the matrix into the inner membrane; also has a role in insertion of carrier proteins into the inner membrane; interacts with mitochondrial ribosomes; conserved from bacteria to animals
YER178W	PDA1	1271.12	885.939	584.407	905.3	E1 alpha subunit of the pyruvate dehydrogenase (PDH) complex; catalyzes the direct oxidative decarboxylation of pyruvate to acetyl-CoA; phosphorylated; regulated by glucose
YER186C		509.893	367.637	250.125	377.184	Putative protein of unknown function
YFL028C	CAF16	146.651	154.71	33.2702	123.852	Part of evolutionarily-conserved CCR4-NOT regulatory complex; contains single ABC-type ATPase domain but no transmembrane domain; interacts with several subunits of Mediator
YFL049W	SWP82	101.809	77.0193	27.7638	57.7559	Member of the SWI/SNF chromatin remodeling complex; has an as yet unidentified role in the complex; has identifiable counterparts in closely related yeast species; abundantly expressed in many growth conditions; paralog of Npl6p; relocates to the cytosol under hypoxic conditions
YGL253W	HXK2	2473.01	3388.8	1233.12	2099.03	Hexokinase isoenzyme 2; catalyzes phosphorylation of glucose in the cytosol; predominant hexokinase during growth on glucose; functions in the nucleus to repress expression of HXK1 and GLK1 and to induce expression of its own gene; phosphorylation/dephosphorylation at serine-14 by protein kinase Snf1p and protein phosphatase Glc7p-Reg1p regulates nucleocytoplasmic shuttling of Hxk2p; HXK2 has a p…
YGR029W	ERV1	205.59	111.233	77.2746	110.14	Flavin-linked sulfhydryl oxidase of the mitochondrial IMS; N-terminus is an intrinsically disordered domain that in the cytosol helps target Erv1p to mitochondria, and in the intermembrane space oxidizes Mia40p as part of a disulfide relay system that promotes intermembrane space retention of imported proteins; ortholog of human hepatopoietin (ALR)
YGR045C		62.6613	59.0155	27.8074	41.5651	Dubious open reading frame; unlikely to encode a functional protein, based on available experimental and comparative sequence data
YGR199W	PMT6	974.749	1060.83	412.903	864.073	Protein O-mannosyltransferase; transfers mannose from dolichyl phosphate-D-mannose to protein serine/threonine residues of secretory proteins; reaction is essential for cell wall rigidity; member of a family of mannosyltransferases
YGR217W	CCH1	355.342	362.301	154.771	304.084	Voltage-gated high-affinity calcium channel; involved in calcium influx in response to some environmental stresses as well as exposure to mating pheromones; interacts and co-localizes with Mid1p, suggesting Cch1p and Mid1p function together
YGR271C-A	EFG1	122.302	142.544	55.0118	121.865	Essential protein required for maturation of 18S rRNA; null mutant is sensitive to hydroxyurea and is delayed in recovering from alpha-factor arrest; green fluorescent protein (GFP)-fusion protein localizes to the nucleolus
YHL022C	SPO11	141.718	79.7911	62.8932	100.267	Meiosis-specific protein that initiates meiotic recombination by catalyzing the formation of double-strand breaks in DNA via a transesterification reaction; required for homologous chromosome pairing and synaptonemal complex formation
YHL046C	PAU13	177.203	98.9295	76.1183	120.727	Protein of unknown function; member of the seripauperin multigene family encoded mainly in subtelomeric regions; expression is induced after ethanol shock
YHR036W	BRL1	106.255	83.2919	49.0211	102.836	Essential nuclear envelope integral membrane protein identified as a suppressor of a conditional mutation in the major karyopherin, CRM1; homologous to and interacts with Brr6p, a nuclear envelope protein involved in nuclear export
YHR157W	REC104	180.58	168.808	67.4754	174.655	Protein involved in early stages of meiotic recombination; required for meiotic crossing over; forms a complex with Rec102p and Spo11p necessary during the initiation of recombination
YHR214C-D		18.1948	15.9753	6.65403	11.6297	Putative protein of unknown function; identified by gene-trapping, microarray-based expression analysis, and genome-wide homology searching; YHR214C-D has a paralog, YAR069C, that arose from a segmental duplication
YIL010W	DOT5	600.171	655.616	96.151	476.792	Nuclear thiol peroxidase which functions as an alkyl-hydroperoxide reductase during post-diauxic growth
YIR005W	IST3	153.236	204.352	69.1218	119.314	Component of the U2 snRNP; required for the first catalytic step of splicing and for spliceosomal assembly; interacts with Rds3p and is required for Mer1p-activated splicing
YIR012W	SQT1	156.31	160.646	62.7972	126.959	Protein involved in 60S ribosomal subunit assembly or modification; contains multiple WD repeats; interacts with Qsr1p in a two-hybrid assay; protein abundance increases in response to DNA replication stress
YIR043C		78.8869	40.6241	33.2855	40.0577	Possible pseudogene in strain S288C; YIR043C and the adjacent ORF, YIR044C, together may encode a non-functional member of the conserved, often subtelomerically-encoded Cos protein family
YJL004C	SYS1	344.76	350.504	126.049	322.879	Integral membrane protein of the Golgi required for targeting of the Arf-like GTPase Arl3p to the Golgi; multicopy suppressor of ypt6 null mutation
YJR073C	OPI3	5521.28	6445.82	2086.77	5214.76	Phospholipid methyltransferase (methylene-fatty-acyl-phospholipid synthase), catalyzes the last two steps in phosphatidylcholine biosynthesis
YJR094C	IME1	223.623	150.903	92.4489	129.913	Master regulator of meiosis that is active only during meiotic events; activates transcription of early meiotic genes through interaction with Ume6p, degraded by the 26S proteasome following phosphorylation by Ime2p
YJR109C	CPA2	848.422	766.657	204.841	589.39	Large subunit of carbamoyl phosphate synthetase; carbamoyl phosphate synthetase catalyzes a step in the synthesis of citrulline, an arginine precursor
YKL089W	MIF2	119.783	134.038	9.46406	135.14	Protein required for structural integrity of elongating spindles; localizes to the kinetochore; interacts with histones H2A, H2B, and H4; phosphorylated by Ipl1p; orthologous to human centromere constitutive-associated network (CCAN) subunit CENP-C and fission yeast cnp3
YKL128C	PMU1	190.127	394.686	85.6356	156.539	Putative phosphomutase; contains a region homologous to the active site of phosphomutases; overexpression suppresses the histidine auxotrophy of an ade3 ade16 ade17 triple mutant and the temperature sensitivity of a tps2 mutant
YKL166C	TPK3	71.9988	84.7384	35.1712	62.3397	cAMP-dependent protein kinase catalytic subunit; promotes vegetative growth in response to nutrients via the Ras-cAMP signaling pathway; partially redundant with Tpk1p and Tpk2p; localizes to P-bodies during stationary phase; TPK3 has a paralog, TPK1, that arose from the whole genome duplication
YKL182W	FAS1	1536.51	1201.9	458.803	967.823	Beta subunit of fatty acid synthetase; complex catalyzes the synthesis of long-chain saturated fatty acids; contains acetyltransacylase, dehydratase, enoyl reductase, malonyl transacylase, and palmitoyl transacylase activities
YKR095W-A	PCC1	289.399	338.747	145.551	222.938	Component of the EKC/KEOPS protein complex with Kae1p, Gon7p, Bud32p, and Cgi121p; EKC/KEOPS complex is required for t6A tRNA modification and may have roles in telomere maintenance and transcription
YLL063C	AYT1	379.915	205.229	143.852	215.618	Acetyltransferase; catalyzes trichothecene 3-O-acetylation, suggesting a possible role in trichothecene biosynthesis
YLR014C	PPR1	161.491	165.347	73.4866	177.992	Zinc finger transcription factor; contains a Zn(2)-Cys(6) binuclear cluster domain, positively regulates transcription of URA1, URA3, URA4, and URA10, which are involved in de novo pyrimidine biosynthesis, in response to pyrimidine starvation; activity may be modulated by interaction with Tup1p
YLR233C	EST1	321.181	267.135	151.269	262.783	TLC1 RNA-associated factor involved in telomere length regulation; recruitment subunit of telomerase; has G-quadruplex promoting activity required for telomere elongation; possible role in activating telomere-bound Est2p-TLC1-RNA; EST1 has a paralog, EBS1, that arose from the whole genome duplication
YLR307W	CDA1	192.812	106.38	81.4989	98.391	Chitin deacetylase; together with Cda2p involved in the biosynthesis ascospore wall component, chitosan; required for proper rigidity of the ascospore wall
YLR363W-A		210.388	262.593	92.3096	220.576	Protein of unknown function; green fluorescent protein (GFP)-fusion protein localizes to the nucleus; relocalizes from nucleus to nucleolus upon DNA replication stress
YLR406C-A		19.2995	15.9091	9.31097	15.0895	Putative protein of unknown function
YLR451W	LEU3	236.222	258.335	103.606	277.561	Zinc-knuckle transcription factor, repressor and activator; regulates genes involved in branched chain amino acid biosynthesis and ammonia assimilation; acts as a repressor in leucine-replete conditions and as an activator in the presence of alpha-isopropylmalate, an intermediate in leucine biosynthesis that accumulates during leucine starvation
YML031W	NDC1	394.236	497.124	162.497	389.001	Subunit of the transmembrane ring of the nuclear pore complex (NPC); contributes to nucleocytoplasmic transport, NPC biogenesis and spindle pole body duplication; homologous to human NDC1
YMR011W	HXT2	356.531	443.321	151.117	239.163	High-affinity glucose transporter of the major facilitator superfamily; expression is induced by low levels of glucose and repressed by high levels of glucose
YMR030W-A		39.1376	37.1392	19.3452	30.7124	Putative protein of unknown function
YMR070W	MOT3	27.8484	24.7644	13.3912	29.0995	Transcriptional repressor and activator with two C2-H2 zinc fingers; involved in repression of a subset of hypoxic genes by Rox1p, repression of several DAN/TIR genes during aerobic growth and ergosterol biosynthetic genes in response to hyperosmotic stress; contributes to recruitment of Tup1p-Cyc8p general repressor to promoters; involved in positive transcriptional regulation of CWP2 and other …
YMR112C	MED11	141.792	163.964	69.2891	143.648	Subunit of the RNA polymerase II mediator complex; associates with core polymerase subunits to form the RNA polymerase II holoenzyme; essential protein
YMR113W	FOL3	197.307	241.348	92.2222	231.638	Dihydrofolate synthetase, involved in folic acid biosynthesis; catalyzes conversion of dihydropteroate to dihydrofolate in folate coenzyme biosynthesis; FOL3 has a paralog, RMA1, that arose from the whole genome duplication
YMR300C	ADE4	240.087	213.74	81.9609	127.83	Phosphoribosylpyrophosphate amidotransferase (PRPPAT; amidophosphoribosyltransferase), catalyzes first step of the 'de novo' purine nucleotide biosynthetic pathway
YNL008C	ASI3	502.203	534.281	169.158	723.477	Putative integral membrane E3 ubiquitin ligase; acts with Asi1p and Asi2p to ensure the fidelity of SPS-sensor signalling by maintaining the dormant repressed state of gene expression in the absence of inducing signals; ASI3 has a paralog, ASI1, that arose from the whole genome duplication
YNL186W	UBP10	1645.71	1767.45	466.639	1702.22	Ubiquitin-specific protease, deubiquitinates Ub-protein moieties; interacts with proteins that function in rRNA production and ribosome biogenesis; stabilizes Rpa190p, the largest subunit of RNAP I, by mediating its deubiquitination; may regulate silencing by acting on Sir4p; involved in posttranscriptionally regulating Gap1p and possibly other transporters; localized to the nucleolus; human USP3…
YNL210W	MER1	6.62861	6.70276	2.89638	4.08624	mRNA-binding protein required for meiosis-specific mRNA splicing; required for chromosome pairing and meiotic recombination; Mer1p regulon embraces four essential meiotic pre-mRNAs: REC107, HFM1, AMA1 and SPO22
YNL221C	POP1	281.064	262.835	51.7828	192.919	Subunit of both RNase MRP and nuclear RNase P; RNase MRP cleaves pre-rRNA, while nuclear RNase P cleaves tRNA precursors to generate mature 5' ends and facilitates turnover of nuclear RNAs; binds to the RPR1 RNA subunit in RNase P
YNL238W	KEX2	636.693	764.525	296.012	522.996	Subtilisin-like protease (proprotein convertase); a calcium-dependent serine protease involved in the activation of proproteins of the secretory pathway
YNL267W	PIK1	158.417	143.175	18.5868	101.675	Phosphatidylinositol 4-kinase; catalyzes first step in the biosynthesis of phosphatidylinositol-4,5-biphosphate; may control cytokinesis through the actin cytoskeleton; may control nonselective autophagy and mitophagy through trafficking of Atg9p
YNL275W	BOR1	29.6039	29.4387	12.2916	34.0928	Boron efflux transporter of the plasma membrane; binds HCO3-, I-, Br-, NO3- and Cl-; has similarity to the characterized boron efflux transporter A. thaliana BOR1
YNL290W	RFC3	396.856	456.709	176.869	292.666	Subunit of heteropentameric Replication factor C (RF-C); which is a DNA binding protein and ATPase that acts as a clamp loader of the proliferating cell nuclear antigen (PCNA) processivity factor for DNA polymerases delta and epsilon; relocalizes to the cytosol in response to hypoxia
YNL328C	MDJ2	75.0795	52.8975	32.6646	45.039	Constituent of the mitochondrial import motor associated with the presequence translocase; function overlaps with that of Pam18p; stimulates the ATPase activity of Ssc1p to drive mitochondrial import; contains a J domain
YOL066C	RIB2	268.587	256.777	134.716	330.927	Bifunctional DRAP deaminase tRNA:pseudouridine synthase; the deaminase catalyzes the third step in riboflavin biosynthesis and the synthase catalyzes formation of pseudouridine at position 32 in cytoplasmic tRNAs; RIB2 has a paralog, PUS9, that arose from the whole genome duplication
YOL161C	PAU20	411.792	234.553	159.543	248.789	Protein of unknown function; member of the seripauperin multigene family encoded mainly in subtelomeric regions; expression induced by low temperature and also by anaerobic conditions; induced during alcoholic fermentation
YOR179C	SYC1	148.905	108.989	68.3818	79.7213	Subunit of the APT subcomplex of cleavage and polyadenylation factor; may have a role in 3' end formation of both polyadenylated and non-polyadenylated RNAs; SYC1 has a paralog, YSH1, that arose from the whole genome duplication
YOR207C	RET1	580.315	503.458	279.808	471.249	Second-largest subunit of RNA polymerase III; RNA polymerase II is responsible for the transcription of tRNA and 5S RNA genes, and other low molecular weight RNAs
YOR238W		561.096	586.304	272.9	643.675	Putative protein of unknown function; green fluorescent protein (GFP)-fusion protein localizes to the cytoplasm
YOR254C	SEC63	433.468	642.12	193.054	419.223	Essential subunit of Sec63 complex (Sec63p, Sec62p, Sec66p and Sec72p); with Sec61 complex, Kar2p/BiP and Lhs1p forms a channel competent for SRP-dependent and post-translational SRP-independent protein targeting and import into the ER
YOR269W	PAC1	58.7217	59.6542	29.1408	53.8091	Involved in nuclear migration, part of the dynein/dynactin pathway; targets dynein to microtubule tips, which is necessary for sliding of microtubules along bud cortex; serves at interface between dynein's ATPase site and its microtubule binding stalk, causing individual dynein motors to remain attached to microtubules for long periods; synthetic lethal with bni1; homolog of human LIS1, mutations…
YPL051W	ARL3	210.365	232.371	100.944	253.182	ARF-like small GTPase of the RAS superfamily; required for recruitment of Arl1p, a GTPase that regulates membrane traffic, to the Golgi apparatus; NatC-catalyzed N-terminal acetylation regulates Golgi membrane association mediated by interaction with membrane receptor, Sys1p; similar to ADP-ribosylation factor and orthologous to mammalian ARFRP1
YPL108W		75.1177	82.4573	36.478	61.4351	Cytoplasmic protein of unknown function; non-essential gene that is induced in a GDH1 deleted strain with altered redox metabolism; GFP-fusion protein is induced in response to the DNA-damaging agent MMS
YPL210C	SRP72	351.232	383.885	172.882	295.2	Core component of the signal recognition particle (SRP) ribonucleoprotein (RNP) complex that functions in targeting nascent secretory proteins to the endoplasmic reticulum (ER) membrane
YPR083W	MDM36	271.5	206.194	130.431	151.961	Mitochondrial protein; required for normal mitochondrial morphology and inheritance; component of the mitochondria-ER-cortex-ancor (MECA); interacts with Num1p to link the ER and mitochondria at the cell cortex; proposed involvement in the formation of Dnm1p and Num1p-containing cortical anchor complexes that promote mitochondrial fission
YPR187W	RPO26	388.789	391.224	189.72	216.041	RNA polymerase subunit ABC23; common to RNA polymerases I, II, and III; part of central core; similar to bacterial omega subunit
In Ssa4 alone
Q0055	AI2	17.3319	11.0134	20.7848	6.54792	Reverse transcriptase required for splicing of the COX1 pre-mRNA; encoded by a mobile group II intron within the mitochondrial COX1 gene
Q0060	AI3	36.1255	22.5606	59.6399	11.1846	Endonuclease I-SceIII; encoded by a mobile group I intron within the mitochondrial COX1 gene
YAL023C	PMT2	59.9564	50.9258	61.26	24.337	Protein O-mannosyltransferase of the ER membrane; transfers mannose residues from dolichyl phosphate-D-mannose to protein serine/threonine residues; involved in ER quality control; acts in a complex with Pmt1p, can instead interact with Pmt5p; antifungal drug target; PMT2 has a paralog, PMT3, that arose from the whole genome duplication
YAL025C	MAK16	63.3444	45.651	39.6299	25.0666	Essential nuclear protein; constituent of 66S pre-ribosomal particles; required for maturation of 25S and 5.8S rRNAs; required for maintenance of M1 satellite double-stranded RNA of the L-A virus
YAL034W-A	MTW1	60.8663	66.1517	57.6911	26.7252	Essential component of the MIND kinetochore complex (Mtw1p Including Nnf1p-Nsl1p-Dsn1p) which joins kinetochore subunits contacting DNA to those contacting microtubules; critical to kinetochore assembly
YAL054C	ACS1	758.161	466.873	662.094	165.533	Acetyl-coA synthetase isoform which, along with Acs2p, is the nuclear source of acetyl-coA for histone acetylation; expressed during growth on nonfermentable carbon sources and under aerobic conditions
YAR035W	YAT1	12020.6	9133.68	11248.5	2975.48	Outer mitochondrial carnitine acetyltransferase; minor ethanol-inducible enzyme involved in transport of activated acyl groups from the cytoplasm into the mitochondrial matrix; phosphorylated
YAR073W	IMD1	56.3801	49.5603	59.0749	24.1809	Nonfunctional protein with homology to IMP dehydrogenase; blocked reading frame, located close to the telomere; not expressed at detectable levels; YAR073W and YAR075W comprise a continuous reading frame in most strains of S. cerevisiae; YAR073W/YAR075W together have a paralog, IMD2, that arose from a segmental duplication
YBL002W	HTB2	350.01	347.389	334.423	118.742	Histone H2B; core histone protein required for chromatin assembly and chromosome function; nearly identical to HTB1; Rad6p-Bre1p-Lge1p mediated ubiquitination regulates transcriptional activation, meiotic DSB formation and H3 methylation
YBL015W	ACH1	373.44	195.526	306.133	74.7816	Protein with CoA transferase activity; particularly for CoASH transfer from succinyl-CoA to acetate; has minor acetyl-CoA-hydrolase activity; phosphorylated; required for acetate utilization and for diploid pseudohyphal growth
YBL030C	PET9	351.974	345.284	530.07	171.286	Major ADP/ATP carrier of the mitochondrial inner membrane; exchanges cytosolic ADP for mitochondrially synthesized ATP; also imports heme and ATP; phosphorylated; required for viability in many lab strains that carry a sal1 mutation; PET9 has a paralog, AAC3, that arose from the whole genome duplication
YBL043W	ECM13	529.972	440.643	436.663	214.138	Non-essential protein of unknown function; induced by treatment with 8-methoxypsoralen and UVA irradiation; ECM13 has a paralog, YJR115W, that arose from the whole genome duplication
YBL076C		9.74747	6.20843	9.5107	3.5931	Dubious open reading frame; unlikely to encode a functional protein, based on available experimental and comparative sequence data; partially overlaps the verified gene ILS1/YBL076C
YBL079W	NUP170	133.903	99.9754	122.719	67.0538	Subunit of the inner ring of the nuclear pore complex (NPC); contributes to NPC assembly and nucleocytoplasmic transport; both Nup170p and NUP157p are similar to human Nup155p; NUP170 has a paralog, NUP157, that arose from the whole genome duplication
YBL098W	BNA4	105.235	75.6722	96.0215	47.634	Kynurenine 3-mono oxygenase; required for the de novo biosynthesis of NAD from tryptophan via kynurenine; expression regulated by Hst1p; putative therapeutic target for Huntington disease
YBL101W-A		450.688	392.468	348.424	144.953	Retrotransposon TYA Gag gene co-transcribed with TYB Pol; translated as TYA or TYA-TYB polyprotein; Gag is a nucleocapsid protein that is the structural constituent of virus-like particles (VLPs); similar to retroviral Gag
YBL101W-B		49.7389	39.6288	64.645	24.3751	Retrotransposon TYA Gag and TYB Pol genes; transcribed/translated as one unit; polyprotein is processed to make a nucleocapsid-like protein (Gag), reverse transcriptase (RT), protease (PR), and integrase (IN); similar to retroviral genes
YBL111C		339.608	216.768	297.187	89.1363	Helicase-like protein encoded within the telomeric Y' element; relocalizes from mitochondrion to cytoplasm upon DNA replication stress
YBL113C		7.67833	4.83863	15.403	3.69938	Helicase-like protein encoded within the telomeric Y' element
YBR021W	FUR4	54.8245	51.5513	41.6389	25.7793	Plasma membrane localized uracil permease; expression is tightly regulated by uracil levels and environmental cues; conformational alterations induced by unfolding or substrate binding result in Rsp5p-mediated ubiquitination and degradation
YBR029C	CDS1	33.7632	27.2881	33.7516	15.0353	Phosphatidate cytidylyltransferase (CDP-diglyceride synthetase); an enzyme that catalyzes that conversion of CTP + phosphate into diphosphate + CDP-diaclglyerol, a critical step in the synthesis of all major yeast phospholipids
YBR067C	TIP1	1313.67	1299.86	1246.8	663.158	Major cell wall mannoprotein with possible lipase activity; transcription is induced by heat- and cold-shock; member of the Srp1p/Tip1p family of serine-alanine-rich proteins
YBR069C	TAT1	690.029	648.19	557.096	319.432	Amino acid transporter for valine, leucine, isoleucine, and tyrosine; low-affinity tryptophan and histidine transporter; overexpression confers FK506 and FTY720 resistance; protein abundance increases in response to DNA replication stress
YBR088C	POL30	678.522	692.858	687.553	301.608	Proliferating cell nuclear antigen (PCNA); functions as the sliding clamp for DNA polymerase delta; may function as a docking site for other proteins required for mitotic and meiotic chromosomal DNA replication and for DNA repair
YBR092C	PHO3	71.7463	59.3492	47.3799	20.4618	Constitutively expressed acid phosphatase similar to Pho5p; brought to the cell surface by transport vesicles; hydrolyzes thiamin phosphates in the periplasmic space, increasing cellular thiamin uptake; expression is repressed by thiamin
YBR118W	TEF2	253	133.219	367.788	81.0088	Translational elongation factor EF-1 alpha; also encoded by TEF1; functions in the binding reaction of aminoacyl-tRNA (AA-tRNA) to ribosomes; may also have a role in tRNA re-export from the nucleus; TEF2 has a paralog, TEF1, that arose from the whole genome duplication
YBR162C		1502.31	1849.99	1495.8	743.899	GPI-anchored cell wall protein of unknown function; induced in response to cell wall damaging agents and by mutations in genes involved in cell wall biogenesis; sequence similarity to YBR162C/TOS1, a covalently bound cell wall protein; protein abundance increases in response to DNA replication stress
YBR279W	PAF1	53.5091	34.0577	43.1668	20.346	Component of the Paf1p complex involved in transcription elongation; binds to and modulates the activity of RNA polymerases I and II; required for expression of a subset of genes, including cell cycle-regulated genes; involved in SER3 repression by helping to maintain SRG1 transcription-dependent nucleosome occupancy; homolog of human PD2/hPAF1
YBR296C	PHO89	1926.7	1986.53	1177.24	338.019	Na+/Pi cotransporter, active in early growth phase; similar to phosphate transporters of Neurospora crassa; transcription regulated by inorganic phosphate concentrations and Pho4p; mutations in related human transporter genes hPit1 and hPit2 are associated with hyperphosphatemia-induced calcification of vascular tissue and familial idiopathic basal ganglia calcification
YCL020W		446.274	418.81	368.534	164.621	Retrotransposon TYA Gag gene co-transcribed with TYB Pol; translated as TYA or TYA-TYB polyprotein; Gag is a nucleocapsid protein that is the structural constituent of virus-like particles (VLPs); similar to retroviral Gag
YCL073C	GEX1	3.48249	2.6918	3.3165	1.62492	Proton:glutathione antiporter; localized to the vacuolar and plasma membranes; imports glutathione from the vacuole and exports it through the plasma membrane; has a role in resistance to oxidative stress and modulation of the PKA pathway; GEX1 has a paralog, GEX2, that arose from a segmental duplication
YCR014C	POL4	3.61311	2.5228	6.25023	1.04614	DNA polymerase IV; undergoes pair-wise interactions with Dnl4p-Lif1p and Rad27p to mediate repair of DNA double-strand breaks by non-homologous end joining (NHEJ); homologous to mammalian DNA polymerase beta
YCR072C	RSA4	19.2511	13.0968	10.2618	7.55167	WD-repeat protein involved in ribosome biogenesis; may interact with ribosomes; required for maturation and efficient intra-nuclear transport or pre-60S ribosomal subunits, localizes to the nucleolus
YCR081W	SRB8	35.3327	24.1646	34.1899	16.3809	Subunit of the RNA polymerase II mediator complex; associates with core polymerase subunits to form the RNA polymerase II holoenzyme; essential for transcriptional regulation; involved in glucose repression
YCR089W	FIG2	25.2417	14.0472	22.5761	9.66237	Cell wall adhesin, expressed specifically during mating; may be involved in maintenance of cell wall integrity during mating; FIG2 has a paralog, AGA1, that arose from the whole genome duplication
YCR107W	AAD3	30.994	17.315	34.8913	12.2028	Putative aryl-alcohol dehydrogenase; similar to P. chrysosporium aryl-alcohol dehydrogenase; mutational analysis has not yet revealed a physiological role; AAD3 has a paralog, AAD15, that arose from a segmental duplication
YDL040C	NAT1	15.9224	8.70419	19.7156	3.57476	Subunit of the N-terminal acetyltransferase NatA (Nat1p, Ard1p, Nat5p); N-terminally acetylates many proteins, which influences multiple processes such as the cell cycle, heat-shock resistance, mating, sporulation, and telomeric silencing
YDL049C	KNH1	225.102	180.608	202.147	111.226	Protein with similarity to Kre9p; Kre9p is involved in cell wall beta 1,6-glucan synthesis; overproduction suppresses growth defects of a kre9 null mutant; required for propionic acid resistance
YDL056W	MBP1	17.124	13.6289	18.3484	6.36254	Transcription factor; involved in regulation of cell cycle progression from G1 to S phase, forms a complex with Swi6p that binds to MluI cell cycle box regulatory element in promoters of DNA synthesis genes
YDL103C	QRI1	187.111	170.226	165.008	91.6593	UDP-N-acetylglucosamine pyrophosphorylase; catalyzes the formation of UDP-N-acetylglucosamine (UDP-GlcNAc), which is important in cell wall biosynthesis, protein N-glycosylation, and GPI anchor biosynthesis; protein abundance increases in response to DNA replication stress
YDL130W	STF1	23.337	17.5786	19.3015	8.05923	Protein involved in regulation of the mitochondrial F1F0-ATP synthase; Stf1p and Stf2p act as stabilizing factors that enhance inhibitory action of the Inh1p protein; protein abundance increases in response to DNA replication stress; STF1 has a paralog, INH1, that arose from the whole genome duplication
YDL133C-A	RPL41B	78.9196	68.341	63.2277	32.8771	Ribosomal 60S subunit protein L41B; comprises only 25 amino acids; rpl41a rpl41b double null mutant is viable; homologous to mammalian ribosomal protein L41, no bacterial homolog; RPL41B has a paralog, RPL41A, that arose from the whole genome duplication
YDL156W	CMR1	24.2191	22.8002	15.8108	10.4279	DNA-binding protein with preference for UV-damaged DNA; protein sequence contains three WD domains (WD-40 repeat); green fluorescent protein (GFP)-fusion protein localizes to the cytoplasm and nucleus; potential regulatory target of Mbp1p, which binds to the promoter region; co-localizes with Hos2p in nuclear foci in response to DNA damage by MMS
YDL160C	MHF2	22.0188	17.5934	22.0717	9.15964	Component of the heterotetrameric MHF histone-fold complex; in humans the MMF complex interacts with both DNA and Mph1p ortholog FANCM to stabilize and remodel blocked replication forks and repair damaged DNA; mhf2 srs2 double mutants are MMS hypersensitive; orthologous to human centromere constitutive-associated network (CCAN) subunit CENP-X, also known as MHF2
YDL215C	GDH2	3619.41	3409.26	3383.62	846.68	NAD(+)-dependent glutamate dehydrogenase; degrades glutamate to ammonia and alpha-ketoglutarate; expression sensitive to nitrogen catabolite repression and intracellular ammonia levels
YDL220C	CDC13	119.678	73.8871	104.432	55.7125	Single stranded DNA-binding protein found at TG1-3 telomere G-tails; key roles in regulation of telomerase, telomere end protection, and conventional telomere replication; regulates telomere replication through recruitment of specific sub-complexes, but the essential function is telomere capping; autophagy and proteasome are involved in Cdc13p degradation; differentially phosphorylated as a funct…
YDL225W	SHS1	12.8556	6.69727	12.4611	6.16275	Component of the septin ring that is required for cytokinesis; septins are GTP-binding proteins that assemble into rod-like hetero-oligomers that can associate with other rods to form filaments; septin rings at the mother-bud neck act as scaffolds for recruiting cell division factors and as barriers to prevent diffusion of specific proteins; undergoes sumoylation and phosphorylation during mitosi…
YDL227C	HO	20.7094	16.2985	17.1612	8.93802	Site-specific endonuclease required for gene conversion at the MAT locus (homothallic switching) through the generation of a ds DNA break; expression restricted to mother cells in late G1 as controlled by Swi4p-Swi6p, Swi5p and Ash1p
YDL229W	SSB1	1279.69	1170.26	1442.4	607.021	Cytoplasmic ATPase that is a ribosome-associated molecular chaperone; functions with J-protein partner Zuo1p; may be involved in folding of newly-made polypeptide chains; member of the HSP70 family; interacts with phosphatase subunit Reg1p; SSB1 has a paralog, SSB2, that arose from the whole genome duplication
YDL236W	PHO13	110.187	113.835	89.5861	46.9102	Alkaline phosphatase specific for p-nitrophenyl phosphate; also has protein phosphatase activity
YDR009W	GAL3	59.8609	45.5121	32.5462	26.1277	Transcriptional regulator; involved in activation of the GAL genes in response to galactose; forms a complex with Gal80p to relieve Gal80p inhibition of Gal4p; binds galactose and ATP but does not have galactokinase activity; GAL3 has a paralog, GAL1, that arose from the whole genome duplication
YDR019C	GCV1	76.1442	47.0991	77.4422	24.5254	T subunit of the mitochondrial glycine decarboxylase complex; glycine decarboxylase is required for the catabolism of glycine to 5,10-methylene-THF; expression is regulated by levels of levels of 5,10-methylene-THF in the cytoplasm
YDR025W	RPS11A	1508.11	1422	1462.85	755.936	Protein component of the small (40S) ribosomal subunit; homologous to mammalian ribosomal protein S11 and bacterial S17; RPS11A has a paralog, RPS11B, that arose from the whole genome duplication
YDR037W	KRS1	237.561	257.975	136.713	117.407	Lysyl-tRNA synthetase
YDR038C	ENA5	115.443	103.274	58.8421	57.6894	Protein with similarity to P-type ATPase sodium pumps; member of the Na+ efflux ATPase family
YDR044W	HEM13	105.615	84.1039	106.353	34.9506	Coproporphyrinogen III oxidase; an oxygen requiring enzyme that catalyzes the sixth step in the heme biosynthetic pathway; transcription is repressed by oxygen and heme (via Rox1p and Hap1p)
YDR091C	RLI1	266.511	202.28	225.993	101.723	Essential iron-sulfur protein; required for ribosome biogenesis and translation initiation and termination; facilitates binding of a multifactor complex (MFC) of initiation factors to the small ribosomal subunit; predicted ABC family ATPase; forms a complex with Lto1p and Yae1p that may be involved in protection of the ribosome from damage due to reactive oxygen species
YDR134C		2731.73	1563.8	2944.53	649.632	Dubious open reading frame; unlikely to encode a functional protein, based on available experimental and comparative sequence data; partially overlaps YDR134C
YDR144C	MKC7	59.0647	74.5246	33.3081	19.3939	GPI-anchored aspartyl protease; member of the yapsin family of proteases involved in cell wall growth and maintenance; shares functions with Yap3p and Kex2p; MKC7 has a paralog, YPS1, that arose from the whole genome duplication
YDR218C	SPR28	33.8183	23.0731	22.8702	16.3687	Sporulation-specific homolog of the yeast CDC3/10/11/12 family of bud neck microfilament genes; meiotic septin expressed at high levels during meiotic divisions and ascospore formation
YDR257C	RKM4	48.5152	40.9636	42.7993	23.75	Ribosomal lysine methyltransferase specific for monomethylation of Rpl42ap and Rpl42bp (lysine 55); nuclear SET-domain containing protein
YDR259C	YAP6	30.3711	22.3699	28.1659	15.111	Basic leucine zipper (bZIP) transcription factor; physically interacts with the Tup1-Cyc8 complex and recruits Tup1p to its targets; overexpression increases sodium and lithium tolerance; computational analysis suggests a role in regulation of expression of genes involved in carbohydrate metabolism; YAP6 has a paralog, CIN5, that arose from the whole genome duplication
YDR354W	TRP4	153.383	114.541	100.521	58.7085	Anthranilate phosphoribosyl transferase of the tryptophan biosynthetic pathway, catalyzes the phosphoribosylation of anthranilate, subject to the general control system of amino acid biosynthesis
YDR356W	SPC110	25.5039	20.9411	19.519	11.0381	Inner plaque spindle pole body (SPB) component; ortholog of human kendrin; involved in connecting nuclear microtubules to SPB; interacts with Tub4p-complex and calmodulin; phosphorylated by Mps1p in cell cycle-dependent manner
YDR365W-B		61.7964	32.3945	102.81	22.3055	Retrotransposon TYA Gag and TYB Pol genes; transcribed/translated as one unit; polyprotein is processed to make a nucleocapsid-like protein (Gag), reverse transcriptase (RT), protease (PR), and integrase (IN); similar to retroviral genes
YDR380W	ARO10	3493.11	2463.53	2243.53	978.123	Phenylpyruvate decarboxylase; catalyzes decarboxylation of phenylpyruvate to phenylacetaldehyde, which is the first specific step in the Ehrlich pathway
YDR443C	SSN2	180.45	116.894	194.539	85.4997	Subunit of the RNA polymerase II mediator complex; associates with core polymerase subunits to form the RNA polymerase II holoenzyme; required for stable association of Srb10p-Srb11p kinase; essential for transcriptional regulation
YEL004W	YEA4	27.1393	15.1496	17.3948	8.9717	Uridine diphosphate-N-acetylglucosamine (UDP-GlcNAc) transporter required for cell wall chitin synthesis; localized to the ER
YEL019C	MMS21	39.1252	20.1492	24.8805	10.0602	SUMO ligase and component of the SMC5-SMC6 complex; this complex plays a key role in the removal of X-shaped DNA structures that arise between sister chromatids during DNA replication and repair; mutants are sensitive to methyl methanesulfonate and show increased spontaneous mutation and mitotic recombination
YEL047C		40.8205	23.5822	48.8388	13.1905	Soluble fumarate reductase; required with isoenzyme Osm1p for anaerobic growth; may interact with ribosomes, based on co-purification experiments; authentic, non-tagged protein is detected in purified mitochondria in high-throughput studies; similar to Arxula adeninovorans fumarate reductase; protein abundance increases in response to DNA replication stress; FRD1 has a paralog, OSM1, that arose f…
YEL063C	CAN1	12.0959	8.8026	11.6499	4.56976	Plasma membrane arginine permease; requires phosphatidyl ethanolamine (PE) for localization, exclusively associated with lipid rafts; mutation confers canavanine resistance; CAN1 has a paralog, ALP1, that arose from the whole genome duplication
YEL075C		119.958	127.77	69.7078	23.1645	Putative protein of unknown function
YEL076C		170.667	220.203	107.967	70.7705	Putative protein of unknown function
YEL076C-A		5.32676	4.21741	2.86203	2.17621	Putative protein of unknown function
YER014W	HEM14	65.2987	36.7657	51.9114	32.618	Protoporphyrinogen oxidase; a mitochondrial enzyme that catalyzes the seventh step in the heme biosynthetic pathway, converting protoporphyrinogen IX to protoporphyrin IX; inhibited by diphenyl ether-type herbicides
YER024W	YAT2	1445.52	745.876	1017.62	214.326	Carnitine acetyltransferase; has similarity to Yat1p, which is a carnitine acetyltransferase associated with the mitochondrial outer membrane
YER052C	HOM3	67.2208	51.2457	76.5826	33.6605	Aspartate kinase (L-aspartate 4-P-transferase); cytoplasmic enzyme that catalyzes the first step in the common pathway for methionine and threonine biosynthesis; expression regulated by Gcn4p and the general control of amino acid synthesis
YER065C	ICL1	26196.9	20565.9	16310.4	5998.29	Isocitrate lyase; catalyzes the formation of succinate and glyoxylate from isocitrate, a key reaction of the glyoxylate cycle; expression of ICL1 is induced by growth on ethanol and repressed by growth on glucose
YER070W	RNR1	312.994	351.39	193.176	102.425	Major isoform of large subunit of ribonucleotide-diphosphate reductase; the RNR complex catalyzes rate-limiting step in dNTP synthesis, regulated by DNA replication and DNA damage checkpoint pathways via localization of small subunits; relative distribution to the nucleus increases upon DNA replication stress; RNR1 has a paralog, RNR3, that arose from the whole genome duplication
YER074W	RPS24A	61.8385	63.9828	49.4736	23.6367	Protein component of the small (40S) ribosomal subunit; homologous to mammalian ribosomal protein S24, no bacterial homolog; RPS24A has a paralog, RPS24B, that arose from the whole genome duplication
YER117W	RPL23B	15.3208	16.5506	14.5325	6.54756	Ribosomal 60S subunit protein L23B; homologous to mammalian ribosomal protein L23 and bacterial L14; RPL23B has a paralog, RPL23A, that arose from the whole genome duplication
YER127W	LCP5	39.8407	42.3018	22.2151	8.39714	Essential protein involved in maturation of 18S rRNA; depletion leads to inhibited pre-rRNA processing and reduced polysome levels; localizes primarily to the nucleolus
YER170W	ADK2	114.315	112.952	108.896	45.379	Mitochondrial adenylate kinase; catalyzes the reversible synthesis of GTP and AMP from GDP and ADP; may serve as a back-up for synthesizing GTP or ADP depending on metabolic conditions; 3' sequence of ADK2 varies with strain background
YER174C	GRX4	256.429	177.065	294.318	106.899	Glutathione-dependent oxidoreductase; hydroperoxide and superoxide-radical responsive; monothiol glutaredoxin subfamily member along with Grx3p and Grx5p; protects cells from oxidative damage; with Grx3p, binds to Aft1p in iron-replete conditions, promoting its dissociation from promoters; mutant has increased aneuploidy tolerance; transcription regulated by Yap5p; GRX4 has a paralog, GRX3, that …
YER180C-A	SLO1	28.3924	18.5733	20.9474	12.1976	Protein interacting with Arl3p; Arl3p is a GTPase of the Ras superfamily involved in vesicle-tethering at the Golgi; putative ortholog of human SCOCO
YFL003C	MSH4	27.3043	15.7549	25.8439	12.2014	Protein involved in meiotic recombination; required for normal levels of crossing over, colocalizes with Zip2p to discrete foci on meiotic chromosomes, has homology to bacterial MutS protein
YFL064C		88.5105	112.18	45.021	36.4647	Putative protein of unknown function
YFL066C		935.867	716.133	854.872	421.908	Helicase-like protein encoded within the telomeric Y' element; induced by treatment with 8-methoxypsoralen and UVA irradiation
YFR026C	ULI1	74.2815	58.5168	59.6078	35.0576	Putative protein of unknown function involved in and induced by the endoplasmic reticulum unfolded protein response
YFR028C	CDC14	33.2367	26.0587	37.7184	16.5522	Protein phosphatase required for mitotic exit; required for rDNA segregation; located in nucleolus until liberated by the FEAR and Mitotic Exit Network in anaphase, enabling it to effect a decrease in CDK/B-cyclin activity and mitotic exit; required for meiosis I spindle disassembly; released from nucleolus upon entry into anaphase I of meiosis, resequestered in metaphase II, then released again …
YFR031C-A	RPL2A	25.5312	14.9341	20.8015	8.57036	Ribosomal 60S subunit protein L2A; homologous to mammalian ribosomal protein L2 and bacterial L2; RPL2A has a paralog, RPL2B, that arose from the whole genome duplication
YFR034C	PHO4	39.9803	27.2607	55.1964	14.4455	Basic helix-loop-helix (bHLH) transcription factor of the myc-family; activates transcription cooperatively with Pho2p in response to phosphate limitation; binding to 'CACGTG' motif is regulated by chromatin restriction, competitive binding of Cbf1p to the same DNA binding motif and cooperation with Pho2p,; function is regulated by phosphorylation at multiple sites and by phosphate availability
YGL008C	PMA1	561.539	523.862	688.025	250.406	Plasma membrane H+-ATPase; pumps protons out of the cell; major regulator of cytoplasmic pH and plasma membrane potential; P2-type ATPase; Hsp30p plays a role in Pma1p regulation; interactions with Std1p appear to propagate [GAR+]
YGL016W	KAP122	13.1322	15.4246	8.95605	5.44324	Karyopherin beta; responsible for import of the Toa1p-Toa2p complex into the nucleus; binds to nucleoporins Nup1p and Nup2p; may play a role in regulation of pleiotropic drug resistance
YGL027C	CWH41	104.083	103.33	88.1207	46.0706	Processing alpha glucosidase I; ER type II integral membrane N-glycoprotein involved in assembly of cell wall beta 1,6 glucan and asparagine-linked protein glycosylation; also involved in ER protein quality control and sensing of ER stress
YGL038C	OCH1	433.614	283.88	497.368	138.149	Mannosyltransferase of the cis-Golgi apparatus; initiates the polymannose outer chain elongation of N-linked oligosaccharides of glycoproteins
YGL076C	RPL7A	446.251	495.933	363.146	133.287	Ribosomal 60S subunit protein L7A; contains a conserved C-terminal Nucleic acid Binding Domain (NDB2); homologous to mammalian ribosomal protein L7 and bacterial L30; RPL7A has a paralog, RPL7B, that arose from the whole genome duplication
YGL101W		9.03293	7.90852	5.84464	2.9364	Protein of unknown function; non-essential gene; interacts with the DNA helicase Hpr5p; YGL101W has a paralog, YBR242W, that arose from the whole genome duplication
YGL129C	RSM23	81.9101	51.6956	125.056	33.7893	Mitochondrial ribosomal protein of the small subunit; has similarity to mammalian apoptosis mediator proteins; null mutation prevents induction of apoptosis by overproduction of metacaspase Mca1p
YGL135W	RPL1B	2113.78	1773.81	1525.08	1061.41	Ribosomal 60S subunit protein L1B; N-terminally acetylated; homologous to mammalian ribosomal protein L10A and bacterial L1; RPL1B has a paralog, RPL1A, that arose from the whole genome duplication; rpl1a rpl1b double null mutation is lethal
YGL178W	MPT5	47.6458	39.8037	75.5323	22.4803	mRNA-binding protein of the PUF family; binds to the 3' UTR of specific mRNAs, including those involved in mating type switching, cell wall integrity, chronological lifespan, chromatin modification, and spindle pole body architecture; recruits the CCR4-NOT deadenylase complex to mRNAs along with Dhh1p and Dcp1p to promote deadenylation, decapping, and decay; also interacts with the Caf20p transla…
YGL205W	POX1	264.152	139.57	238.401	91.8601	Fatty-acyl coenzyme A oxidase; involved in the fatty acid beta-oxidation pathway; localized to the peroxisomal matrix
YGL258W		8.78051	18.477	8.99951	3.29979	Putative protein of unknown function
YGL259W	YPS5	20.9939	13.3877	25.9915	8.22448	Protein with similarity to GPI-anchored aspartic proteases such as Yap1p and Yap3p
YGR004W	PEX31	11.9617	8.04084	10.2263	5.0917	Peroxisomal integral membrane protein; involved in negative regulation of peroxisome size; partially functionally redundant with Pex30p and Pex32p; probably acts at a step downstream of steps mediated by Pex28p and Pex29p; PEX31 has a paralog, PEX30, that arose from the whole genome duplication
YGR015C		128.333	85.2172	82.3806	62.2817	Putative protein of unknown function; green fluorescent protein (GFP)-fusion protein localizes to the mitochondrion
YGR040W	KSS1	66.731	39.2778	66.6587	31.2417	Mitogen-activated protein kinase (MAPK); involved in signal transduction pathways that control filamentous growth and pheromone response; the KSS1 gene is nonfunctional in S288C strains and functional in W303 strains
YGR049W	SCM4	136.723	92.6552	92.0817	61.1141	Mitochondrial outer membrane protein of unknown function; predicted to have 4 transmembrane segments; import is mediated by Tom70p and Mim1p; interacts genetically with a cdc4 mutation; SCM4 has a paralog, ATG33, that arose from the whole genome duplication
YGR054W		162.593	137.118	192.407	73.0482	Eukaryotic initiation factor (eIF) 2A; associates specifically with both 40S subunits and 80 S ribosomes, and interacts genetically with both eIF5b and eIF4E; homologous to mammalian eIF2A
YGR060W	ERG25	164.311	96.8738	118.278	43.8071	C-4 methyl sterol oxidase; catalyzes the first of three steps required to remove two C-4 methyl groups from an intermediate in ergosterol biosynthesis; mutants accumulate the sterol intermediate 4,4-dimethylzymosterol
YGR067C		375.785	207.602	315.005	76.6851	Putative protein of unknown function; contains a zinc finger motif similar to that of Adr1p
YGR075C	PRP38	22.5843	14.396	17.3366	10.7754	Unique component of the U4/U6.U5 tri-snRNP particle; tri-snRNP is required for conformational changes which result in the catalytic activation of the spliceosome; dispensable for spliceosome assembly
YGR099W	TEL2	3.09034	1.61454	4.60676	0.943827	Subunit of the ASTRA complex, involved in chromatin remodeling; subunit of the telomere cap complex DNA-binding protein specific to single-stranded yeast telomeric DNA repeats, required for telomere length regulation and telomere position effect; involved in the stability or biogenesis of PIKKs such as TORC1
YGR122W		230.114	184.076	165.589	110.621	Protein that may be involved in pH regulation; probable ortholog of A. nidulans PalC, which is involved in pH regulation and binds to the ESCRT-III complex; null mutant does not properly process Rim101p and has decreased resistance to rapamycin; GFP-fusion protein is cytoplasmic; relative distribution to cytoplasm increases upon DNA replication stress
YGR125W		159.015	114.731	130.389	72.0691	Putative protein of unknown function; deletion mutant has decreased rapamycin resistance but normal wormannin resistance; green fluorescent protein (GFP)-fusion protein localizes to the vacuole
YGR126W		20.0596	14.0127	24.6064	8.27566	Putative protein of unknown function; green fluorescent protein (GFP)-fusion protein localizes to both the cytoplasm and the nucleus and is induced in response to the DNA-damaging agent MMS
YGR128C	UTP8	41.998	23.9919	25.3711	18.5283	Nucleolar protein required for export of tRNAs from the nucleus; also copurifies with the small subunit (SSU) processome containing the U3 snoRNA that is involved in processing of pre-18S rRNA
YGR152C		116.227	175.166	109.419	53.3457	Dubious open reading frame; unlikely to encode a functional protein, based on available experimental and comparative sequence data; overlaps almost completely with the verified ORF RSR1/BUD1/YGR152C; relative distribution to the nucleus increases upon DNA replication stress
YGR185C	TYS1	534.691	511.549	337.105	255.341	Cytoplasmic tyrosyl-tRNA synthetase; required for cytoplasmic protein synthesis; interacts with positions 34 and 35 of the tRNATyr anticodon; mutations in human ortholog YARS are associated with Charcot-Marie-Tooth (CMT) neuropathies; protein abundance increases in response to DNA replication stress
YGR229C		38.396	40.5376	31.6189	18.931	Dubious open reading frame; unlikely to encode a functional protein, based on available experimental and comparative sequence data; partially overlaps the verified ORF SMI1/YGR229C
YGR266W		20.5893	15.7128	16.9585	6.8387	Protein of unknown function; predicted to contain a single transmembrane domain; mutant has increased aneuploidy tolerance; localized to both the mitochondrial outer membrane and the plasma membrane; protein abundance increases in response to DNA replication stress
YGR270W	YTA7	25.9026	22.4158	36.4541	9.7703	Protein that localizes to chromatin; has a role in regulation of histone gene expression; has a bromodomain-like region that interacts with the N-terminal tail of histone H3, and an ATPase domain; relocalizes to the cytosol in response to hypoxia; potentially phosphorylated by Cdc28p
YGR279C	SCW4	2634.28	2772.92	2178.16	950.903	Cell wall protein with similarity to glucanases; scw4 scw10 double mutants exhibit defects in mating; SCW4 has a paralog, SCW10, that arose from the whole genome duplication
YGR286C	BIO2	67.4053	40.4096	37.7565	17.3915	Biotin synthase; catalyzes the conversion of dethiobiotin to biotin, which is the last step of the biotin biosynthesis pathway; complements E. coli bioB mutant
YHL024W	RIM4	1309.54	902.987	1217.44	524.988	Putative RNA-binding protein required for the expression of early and middle sporulation genes
YHL033C	RPL8A	1999.93	1844.87	1578.4	1001.6	Ribosomal 60S subunit protein L8A; mutation results in decreased amounts of free 60S subunits; homologous to mammalian ribosomal protein L7A, no bacterial homolog; RPL8A has a paralog, RPL8B, that arose from the whole genome duplication
YHL042W		20.8002	13.5993	16.1342	7.53808	Putative protein of unknown function; member of the DUP380 subfamily of conserved, often subtelomerically-encoded proteins
YHL049C		53.1637	57.1016	28.3254	13.8531	Putative protein of unknown function
YHR018C	ARG4	258.675	149.949	217.736	98.7145	Argininosuccinate lyase; catalyzes the final step in the arginine biosynthesis pathway
YHR043C	DOG2	52.8739	61.1672	39.3936	19.7042	2-deoxyglucose-6-phosphate phosphatase; member of a family of low molecular weight phosphatases, induced by oxidative and osmotic stress, confers 2-deoxyglucose resistance when overexpressed; DOG2 has a paralog, DOG1, that arose from a single-locus duplication
YHR044C	DOG1	78.6933	53.1922	79.9212	35.6926	2-deoxyglucose-6-phosphate phosphatase; member of a family of low molecular weight phosphatases; confers 2-deoxyglucose resistance when overexpressed, in vivo substrate has not yet been identified; DOG1 has a paralog, DOG2, that arose from a single-locus duplication
YHR050W	SMF2	302.414	410.202	255.923	115.161	Divalent metal ion transporter involved in manganese homeostasis; has broad specificity for di-valent and tri-valent metals; post-translationally regulated by levels of metal ions; member of the Nramp family of metal transport proteins
YHR061C	GIC1	17.5924	15.5986	14.8529	6.09772	Protein involved in initiation of budding and cellular polarization; interacts with Cdc42p via the Cdc42/Rac-interactive binding (CRIB) domain; relocalizes from bud neck to nucleus upon DNA replication stress; GIC1 has a paralog, GIC2, that arose from the whole genome duplication
YHR149C	SKG6	115.829	128.212	95.4488	58.3128	Integral membrane protein; localizes primarily to growing sites such as the bud tip or the cell periphery; potential Cdc28p substrate; Skg6p interacts with Zds1p and Zds2p; SKG6 has a paralog, TOS2, that arose from the whole genome duplication
YHR177W		6.57882	4.57231	6.72389	2.98104	Putative protein of unknown function; overexpression causes a cell cycle delay or arrest
YHR189W	PTH1	8.56774	5.88633	10.3697	3.60581	One of two (see also PTH2) mitochondrially-localized peptidyl-tRNA hydrolases; dispensable for respiratory growth on rich medium, but required for respiratory growth on minimal medium
YHR203C	RPS4B	622.209	442.593	614.186	304.815	Protein component of the small (40S) ribosomal subunit; homologous to mammalian ribosomal protein S4, no bacterial homolog; RPS4B has a paralog, RPS4A, that arose from the whole genome duplication
YHR214C-E		9.28463	8.52754	5.54293	4.63531	Putative protein of unknown function; identified by gene-trapping, microarray-based expression analysis, and genome-wide homology searching
YHR219W		234.405	132.754	184.43	73.5218	Telomeric short Y' element on the right arm of Chromosome VIII; contains an ARS consensus sequence, a region of 36-bp repeats, and four ORFs (YHR218W, YHR219W, YHR218W-A, YHR219C-A)
YIL018W	RPL2B	41.5321	26.2289	41.8852	17.9792	Ribosomal 60S subunit protein L2B; homologous to mammalian ribosomal protein L2 and bacterial L2; RPL2B has a paralog, RPL2A, that arose from the whole genome duplication; expression is upregulated at low temperatures
YIL067C		7.63316	5.0858	8.49978	2.86997	Uncharacterized protein of unknown function
YIL082W-A		60.4805	31.6703	54.8448	21.0106	Retrotransposon TYA Gag and TYB Pol genes; transcribed/translated as one unit; polyprotein is processed to make a nucleocapsid-like protein (Gag), reverse transcriptase (RT), protease (PR), and integrase (IN); similar to retroviral genes
YIL094C	LYS12	390.316	342.859	574.611	156.127	Homo-isocitrate dehydrogenase; an NAD-linked mitochondrial enzyme required for the fourth step in the biosynthesis of lysine, in which homo-isocitrate is oxidatively decarboxylated to alpha-ketoadipate
YIL116W	HIS5	232.443	156.329	196.135	115.874	Histidinol-phosphate aminotransferase; catalyzes the seventh step in histidine biosynthesis; responsive to general control of amino acid biosynthesis; mutations cause histidine auxotrophy and sensitivity to Cu, Co, and Ni salts
YIL123W	SIM1	1203.89	1075.11	785.403	181.949	Protein of the SUN family (Sim1p, Uth1p, Nca3p, Sun4p); may participate in DNA replication; promoter contains SCB regulation box at -300 bp indicating that expression may be cell cycle-regulated; SIM1 has a paralog, SUN4, that arose from the whole genome duplication
YIL132C	CSM2	43.6453	23.5379	31.8078	20.3793	Component of the Shu complex, which promotes error-free DNA repair; Shu complex mediates inhibition of Srs2p function; structural analysis reveals a similar DNA-binding region in both Psy3p and Csm2p and that both regions work together to form a single DNA binding site; required for accurate chromosome segregation during meiosis
YIL138C	TPM2	48.4979	35.0322	52.071	23.0246	Minor isoform of tropomyosin; binds to and stabilizes actin cables and filaments, which direct polarized cell growth and the distribution of several organelles; appears to have distinct and also overlapping functions with Tpm1p; TPM2 has a paralog, TPM1, that arose from the whole genome duplication
YIL139C	REV7	40.0167	21.1952	29.4032	18.7132	Accessory subunit of DNA polymerase zeta; involved in translesion synthesis during post-replication repair; required for mutagenesis induced by DNA damage; involved in double-strand break repair
YIL140W	AXL2	57.5182	52.8046	51.901	28.184	Integral plasma membrane protein required for axial budding in haploid cells, localizes to the incipient bud site and bud neck; glycosylated by Pmt4p; potential Cdc28p substrate
YIL145C	PAN6	15.6187	15.6222	12.9861	6.08809	Pantothenate synthase; also known as pantoate-beta-alanine ligase, required for pantothenic acid biosynthesis, deletion causes pantothenic acid auxotrophy, homologous to E. coli panC
YIL158W	AIM20	62.2986	75.5598	57.4064	21.3031	Putative protein of unknown function; overexpression causes cell cycle delay or arrest; green fluorescent protein (GFP)-fusion protein localizes to vacuole; null mutant displays elevated frequency of mitochondrial genome loss; relocalizes from nucleus to cytoplasm upon DNA replication stress; AIM20 has a paralog, SKG1, that arose from the whole genome duplication
YIL164C		153.231	82.5574	100.008	67.0524	Putative protein of unknown function; mutant exhibits mitophagy defects; in closely related species and other S. cerevisiae strain backgrounds YIL165C and adjacent ORF, YIL164C, likely constitute a single ORF encoding a nitrilase gene
YIL166C		65.2348	35.363	62.0576	27.9558	Putative protein with similarity to the allantoate permease (Dal5p) subfamily of the major facilitator superfamily; mRNA expression is elevated by sulfur limitation; YIL166C is a non-essential gene
YIR009W	MSL1	113.35	72.5887	76.9737	54.6803	U2B component of U2 snRNP; involved in splicing, binds the U2 snRNA stem-loop IV in vitro but requires association of Lea1p for in vivo binding; does not contain the conserved C-terminal RNA binding domain found in other family members
YIR015W	RPR2	27.0025	14.3331	19.5959	9.26108	Subunit of nuclear RNase P; nuclear RNase P cleaves tRNA precursors to generate mature 5' ends and facilitates turnover of nuclear RNAs; not shared between RNase MRP and RNase P, in contrast to all other RNase P protein subunits; protein abundance increases in response to DNA replication stress
YIR019C	MUC1	29.8917	24.8929	18.8138	14.6334	GPI-anchored cell surface glycoprotein (flocculin); required for pseudohyphal formation, invasive growth, flocculation, and biofilms; transcriptionally regulated by the MAPK pathway (via Ste12p and Tec1p) and the cAMP pathway (via Flo8p); required for formation of fibrous interconnections between cells in a colony of a wild S. cerevisiae strain; a portion is cleaved and shed from cells, and free …
YIR029W	DAL2	930.118	470.225	477.08	457.003	Allantoicase; converts allantoate to urea and ureidoglycolate in the second step of allantoin degradation; expression sensitive to nitrogen catabolite repression and induced by allophanate, an intermediate in allantoin degradation
YIR044C		296.228	246.337	321.67	88.6969	Possible pseudogene in strain S288C; YIR043C and the adjacent ORF, YIR044C, together may encode a non-functional member of the conserved, often subtelomerically-encoded Cos protein family
YJL019W	MPS3	18.5031	9.98922	15.2575	6.07624	Nuclear envelope protein; required for SPB insertion, initiation of SPB duplication and nuclear fusion; interacts with Mps2p to tether half-bridge to core SPB; N-terminal acetylation of Mps3p by Eco1p regulates its role in nuclear organization; localizes to the SPB half bridge and at telomeres during meiosis; required with Ndj1p and Csm4p for meiotic bouquet formation and telomere-led rapid proph…
YJL046W	AIM22	8.27353	6.07448	9.8883	3.97435	Putative lipoate-protein ligase; required along with Lip2 and Lip5 for lipoylation of Lat1p and Kgd2p; similar to E. coli LplA; null mutant displays reduced frequency of mitochondrial genome loss
YJL065C		97.9606	95.7418	94.6838	31.4008	Dubious open reading frame; unlikely to encode a functional protein, based on available experimental and comparative sequence data; completely overlaps the verified gene YJL065C/DLS1
YJL089W	SIP4	632.847	448.459	617.456	172.952	C6 zinc cluster transcriptional activator that binds to the carbon source-responsive element (CSRE) of gluconeogenic genes; involved in the positive regulation of gluconeogenesis; regulated by Snf1p protein kinase; localized to the nucleus
YJL109C	UTP10	14.8219	8.6686	10.7028	6.63664	Nucleolar protein; component of the small subunit (SSU) processome containing the U3 snoRNA that is involved in processing of pre-18S rRNA; mutant has increased aneuploidy tolerance
YJL136C	RPS21B	980.041	687.499	615.316	432.124	Protein component of the small (40S) ribosomal subunit; homologous to mammalian ribosomal protein S21, no bacterial homolog; RPS21B has a paralog, RPS21A, that arose from the whole genome duplication
YJL160C		21.4129	15.0791	17.5378	9.1802	Putative protein of unknown function; member of the PIR (proteins with internal repeats) family of cell wall proteins; non-essential gene that is required for sporulation; mRNA is weakly cell cycle regulated, peaking in mitosis; YJL160C has a paralog, PIR1, that arose from the whole genome duplication
YJL162C	JJJ2	4.10739	2.64749	5.46024	1.96287	Protein of unknown function; contains a J-domain, which is a region with homology to the E. coli DnaJ protein
YJL172W	CPS1	35.5203	20.7983	43.5398	7.31568	Vacuolar carboxypeptidase S; expression is induced under low-nitrogen conditions
YJL176C	SWI3	74.524	60.3142	53.3894	36.2478	Subunit of the SWI/SNF chromatin remodeling complex; SWI/SNF regulates transcription by remodeling chromosomes; contains SANT domain that is required for SWI/SNF assembly; is essential for displacement of histone H2A-H2B dimers during ATP-dependent remodeling; required for transcription of many genes, including ADH1, ADH2, GAL1, HO, INO1 and SUC2; relocates to the cytosol under hypoxic conditions
YJL217W	REE1	1659.41	1608.67	1407.83	621.386	Cytoplasmic protein involved in the regulation of enolase (ENO1); mRNA expression is induced by calcium shortage, copper deficiency (via Mac1p) and the presence of galactose (via Gal4p); mRNA expression is also regulated by the cell cycle
YJR060W	CBF1	20.8496	14.6635	30.2258	8.83967	Basic helix-loop-helix (bHLH) protein; forms homodimer to bind E-box consensus sequence CACGTG present at MET gene promoters and centromere DNA element I (CDEI); affects nucleosome positioning at this motif; associates with other transcription factors such as Met4p and Isw1p to mediate transcriptional activation or repression; associates with kinetochore proteins, required for chromosome segregat…
YJR094W-A	RPL43B	2650.13	3510.75	2202.4	1143.95	Ribosomal 60S subunit protein L43B; homologous to mammalian ribosomal protein L37A, no bacterial homolog; RPL43B has a paralog, RPL43A, that arose from the whole genome duplication; protein abundance increases in response to DNA replication stress
YJR095W	SFC1	4909.17	3617.37	4280.51	969.73	Mitochondrial succinate-fumarate transporter; transports succinate into and fumarate out of the mitochondrion; required for ethanol and acetate utilization
YJR120W		62.2139	45.2425	62.1238	17.7269	Protein of unknown function; essential for growth under anaerobic conditions; mutation causes decreased expression of ATP2, impaired respiration, defective sterol uptake, and altered levels/localization of ABC transporters Aus1p and Pdr11p
YJR123W	RPS5	986.744	646.983	945.968	469.812	Protein component of the small (40S) ribosomal subunit; least basic of non-acidic ribosomal proteins; phosphorylated in vivo; essential for viability; homologous to mammalian ribosomal protein S5 and bacterial S7
YJR145C	RPS4A	36.7964	36.6573	40.0134	12.6072	Protein component of the small (40S) ribosomal subunit; mutation affects 20S pre-rRNA processing; homologous to mammalian ribosomal protein S4, no bacterial homolog; RPS4A has a paralog, RPS4B, that arose from the whole genome duplication
YJR148W	BAT2	1519.94	863.783	1045.67	483.731	Cytosolic branched-chain amino acid (BCAA) aminotransferase; preferentially involved in BCAA catabolism; homolog of murine ECA39; highly expressed during stationary phase and repressed during logarithmic phase; BAT2 has a paralog, BAT1, that arose from the whole genome duplication
YJR161C	COS5	203.399	172.812	224.039	95.1341	Protein of unknown function; member the DUP380 subfamily of conserved, often subtelomerically-encoded proteins
YKL011C	CCE1	47.0164	47.1011	35.5232	9.28199	Mitochondrial cruciform cutting endonuclease; cleaves Holliday junctions formed during recombination of mitochondrial DNA; CCE1 has a paralog, MRS1, that arose from the whole genome duplication
YKL028W	TFA1	144.253	97.7045	140.27	65.5099	TFIIE large subunit; involved in recruitment of RNA polymerase II to the promoter, activation of TFIIH, and promoter opening
YKL033W-A		47.1194	49.3744	34.6481	21.4127	Putative protein of unknown function; similar to uncharacterized proteins from other fungi
YKL081W	TEF4	528.832	433.721	531.529	264.817	Gamma subunit of translational elongation factor eEF1B; stimulates the binding of aminoacyl-tRNA (AA-tRNA) to ribosomes by releasing eEF1A (Tef1p/Tef2p) from the ribosomal complex
YKL095W	YJU2	5.89501	3.84011	8.61406	2.48398	Essential protein required for pre-mRNA splicing; associates transiently with the spliceosomal NTC ("nineteen complex") and acts after Prp2p to promote the first catalytic reaction of splicing
YKL096W	CWP2	557.569	286.125	586.306	262.427	Covalently linked cell wall mannoprotein; major constituent of the cell wall; plays a role in stabilizing the cell wall; involved in low pH resistance; precursor is GPI-anchored
YKL148C	SDH1	511.622	338.199	416.872	226.151	Flavoprotein subunit of succinate dehydrogenase; couples the oxidation of succinate to the transfer of electrons to ubiquinone as part of the TCA cycle and the mitochondrial respiratory chain; FAD binding to Sdh1p is required for the assembly of the succinate dehydrogenase subunits; SDH1 has a paralog, YJL045W, that arose from the whole genome duplication
YKL149C	DBR1	70.1135	41.862	53.0392	29.351	RNA lariat debranching enzyme; involved in intron turnover; required for efficient Ty1 transposition
YKL152C	GPM1	1705.99	916.465	4958.83	772.378	Tetrameric phosphoglycerate mutase; mediates the conversion of 3-phosphoglycerate to 2-phosphoglycerate during glycolysis and the reverse reaction during gluconeogenesis
YKL203C	TOR2	43.8331	27.5527	36.4746	19.6392	PIK-related protein kinase and rapamycin target; subunit of TORC1, a complex that regulates growth in response to nutrients and TORC2, a complex that regulates cell-cycle dependent polarization of the actin cytoskeleton; involved in meiosis; TOR2 has a paralog, TOR1, that arose from the whole genome duplication
YKR013W	PRY2	2097.96	2240.55	2013.65	828.007	Sterol binding protein involved in the export of acetylated sterols; secreted glycoprotein and member of the CAP protein superfamily (cysteine-rich secretory proteins (CRISP), antigen 5, and pathogenesis related 1 proteins); sterol export function is redundant with that of PRY1; may be involved in detoxification of hydrophobic compounds; PRY2 has a paralog, PRY1, that arose from the whole genome …
YKR016W	FCJ1	666.456	708.109	531.165	332.217	Mitochondrial inner membrane protein, ortholog of mammalian mitofilin; involved in import of intermembrane space (IMS) proteins, probably by positioning Mia40p relative to the TOM complex to receive incoming proteins; also has an essential role in the maintenance of crista junctions and inner membrane architecture, as a component of the mitochondrial inner membrane organizing system (MICOS, MitOS…
YKR022C	NTR2	314.166	350.812	223.8	111.759	Essential protein that forms a dimer with Ntr1p; also forms a trimer, with Ntr2p and the DExD/H-box RNA helicase Prp43p, that is involved in spliceosome disassembly
YKR042W	UTH1	603.426	644.75	918.192	148.877	Mitochondrial inner membrane protein; role in mitophagy is disputed; implicated in cell wall biogenesis, the oxidative stress response, life span during starvation, and cell death; SUN family member; UTH1 has a paralog, NCA3, that arose from the whole genome duplication
YKR045C		52.6414	43.7695	54.9987	25.3232	Putative protein of unknown function; epitope-tagged protein localizes to the cytoplasm
YKR070W		33.49	17.5803	27.7432	14.7538	Putative protein of unknown function; the authentic, non-tagged protein is detected in highly purified mitochondria in high-throughput studies
YKR104W	NFT1	35.1614	19.7785	37.8554	16.9693	Putative transporter of the multidrug resistance-associated protein (MRP) subfamily; adjacent ORFs YKR103W and YKR104W are merged in different strain backgrounds.
YLL007C		32.9676	22.7992	19.4877	15.343	Putative protein of unknown function; green fluorescent protein (GFP)-fusion protein localizes to the cytoplasm; YLL007C is not an essential gene
YLL012W	YEH1	68.5488	49.4728	46.2628	34.0056	Steryl ester hydrolase; one of three gene products (Yeh1p, Yeh2p, Tgl1p) responsible for steryl ester hydrolase activity and involved in sterol homeostasis; localized to lipid particle membranes; YEH1 has a paralog, YEH2, that arose from the whole genome duplication
YLL038C	ENT4	23.0964	17.8465	20.4677	7.74924	Protein of unknown function; contains an N-terminal epsin-like domain; proposed to be involved in the trafficking of Arn1p in the absence of ferrichrome
YLL052C	AQY2	124.654	177.642	127.722	54.2201	Water channel that mediates the transport of water across cell membranes, only expressed in proliferating cells, controlled by osmotic signals, may be involved in freeze tolerance; disrupted by a stop codon in many S. cerevisiae strains
YLL067C		117.722	72.2853	105.672	55.5354	Dubious open reading frame; unlikely to encode a functional protein, based on available experimental and comparative sequence data; completely overlaps YLL067C
YLR058C	SHM2	1047.59	963.913	604.194	527.766	Cytosolic serine hydroxymethyltransferase; converts serine to glycine plus 5,10 methylenetetrahydrofolate; major isoform involved in generating precursors for purine, pyrimidine, amino acid, and lipid biosynthesis
YLR063W		20.9604	17.1947	20.6321	8.53056	Putative S-adenosylmethionine-dependent methyltransferase; green fluorescent protein (GFP)-fusion protein localizes to the cytoplasm; YLR063W is not an essential gene
YLR083C	EMP70	56.1537	47.5551	64.6065	27.775	Protein with a role in cellular adhesion and filamentous growth; also endosome-to-vacuole sorting; similar to Tmn3p; member of Transmembrane Nine family of proteins with 9 transmembrane segments; EMP70 has a paralog, TMN2, that arose from the whole genome duplication
YLR131C	ACE2	33.0835	25.4621	29.7933	11.3245	Transcription factor required for septum destruction after cytokinesis; phosphorylation by Cbk1p blocks nuclear exit during M/G1 transition, causing localization to daughter cell nuclei, and also increases Ace2p activity; phosphorylation by Cdc28p and Pho85p prevents nuclear import during cell cycle phases other than cytokinesis; part of RAM network that regulates cellular polarity and morphogene…
YLR142W	PUT1	227.992	122.325	116.01	93.4216	Proline oxidase; nuclear-encoded mitochondrial protein involved in utilization of proline as sole nitrogen source; PUT1 transcription is induced by Put3p in the presence of proline and the absence of a preferred nitrogen source
YLR153C	ACS2	701.209	495.284	698.799	248.244	Acetyl-coA synthetase isoform which, along with Acs1p, is the nuclear source of acetyl-coA for histone acetylation; mutants affect global transcription; required for growth on glucose; expressed under anaerobic conditions
YLR154W-C		251.646	264.35	216.094	120.741	Dubious open reading frame; unlikely to encode a functional protein, based on available experimental and comparative sequence data; encoded within the 25S rRNA gene on the opposite strand
YLR183C	TOS4	26.9194	21.4201	28.7565	6.38711	Putative transcription factor, contains Forkhead Associated domain; found associated with chromatin; target of SBF transcription factor; expression is periodic and peaks in G1; relative distribution to the nucleus increases upon DNA replication stress; TOS4 has a paralog, PLM2, that arose from the whole genome duplication
YLR190W	MMR1	249.319	177.026	248.667	101.045	Phosphorylated protein of the mitochondrial outer membrane; localizes only to mitochondria of the bud; interacts with Myo2p to mediate mitochondrial distribution to buds; mRNA is targeted to the bud via the transport system involving She2p
YLR197W	NOP56	30.4226	17.8913	23.971	12.5307	Essential evolutionarily-conserved nucleolar protein component of the box C/D snoRNP complexes that direct 2'-O-methylation of pre-rRNA during its maturation; overexpression causes spindle orientation defects
YLR209C	PNP1	328.437	411.162	338.681	104.02	Purine nucleoside phosphorylase; specifically metabolizes inosine and guanosine nucleosides; involved in the nicotinamide riboside salvage pathway
YLR210W	CLB4	26.7029	24.4976	32.0819	9.30346	B-type cyclin involved in cell cycle progression; activates Cdc28p to promote the G2/M transition; may be involved in DNA replication and spindle assembly; accumulates during S phase and G2, then targeted for ubiquitin-mediated degradation; CLB4 has a paralog, CLB3, that arose from the whole genome duplication
YLR222C	UTP13	8.50494	6.52612	6.95595	4.28691	Nucleolar protein; component of the small subunit (SSU) processome containing the U3 snoRNA that is involved in processing of pre-18S rRNA
YLR266C	PDR8	36.4086	22.0357	27.9568	16.3044	Transcription factor; targets include ATP-binding cassette (ABC) transporters, major facilitator superfamily transporters, and other genes involved in the pleiotropic drug resistance (PDR) phenomenon; PDR8 has a paralog, YRR1, that arose from the whole genome duplication
YLR267W	BOP2	3177.79	2437.87	1746.15	1388.21	Protein of unknown function
YLR292C	SEC72	38.567	31.1125	37.6653	17.9747	Non-essential subunit of Sec63 complex (Sec63p, Sec62p, Sec66p and Sec72p); with Sec61 complex, Kar2p/BiP and Lhs1p forms a channel competent for SRP-dependent and post-translational SRP-independent protein targeting and import into the ER
YLR301W	HRI1	226.446	253.651	124.569	97.3554	Protein of unknown function that interacts with Sec72p and Hrr25p
YLR307C-A		19268.2	12956.5	20487	9124.36	Putative protein of unknown function
YLR315W	NKP2	37.5035	22.1703	32.3373	15.2749	Central kinetochore protein and subunit of the Ctf19 complex; mutants have elevated rates of chromosome loss; orthologous to fission yeast kinetochore protein cnl2
YLR329W	REC102	16.4362	9.6239	11.8141	6.7508	Protein involved in early stages of meiotic recombination; required for chromosome synapsis; forms a complex with Rec104p and Spo11p necessary during the initiation of recombination
YLR333C	RPS25B	3.13818	2.08811	3.36632	1.45618	Protein component of the small (40S) ribosomal subunit; homologous to mammalian ribosomal protein S25, no bacterial homolog; RPS25B has a paralog, RPS25A, that arose from the whole genome duplication
YLR342W	FKS1	807.49	861.338	1019.57	383.315	Catalytic subunit of 1,3-beta-D-glucan synthase; functionally redundant with alternate catalytic subunit Gsc2p; binds to regulatory subunit Rho1p; involved in cell wall synthesis and maintenance; localizes to sites of cell wall remodeling; FKS1 has a paralog, GSC2, that arose from the whole genome duplication
YLR372W	SUR4	160.704	165.351	88.4413	75.806	Elongase; involved in fatty acid and sphingolipid biosynthesis; synthesizes very long chain 20-26-carbon fatty acids from C18-CoA primers; involved in regulation of sphingolipid biosynthesis
YLR377C	FBP1	5570.31	4595.76	4610.87	2537.33	Fructose-1,6-bisphosphatase; key regulatory enzyme in the gluconeogenesis pathway, required for glucose metabolism; undergoes either proteasome-mediated or autophagy-mediated degradation depending on growth conditions; glucose starvation results in redistribution to the periplasm; interacts with Vid30p
YLR393W	ATP10	20.7451	14.7723	18.7264	5.55601	Mitochondrial inner membrane protein required for assembly of the F0 sector of mitochondrial F1F0 ATP synthase, interacts genetically with ATP6
YLR399C		389.418	381.851	384.356	182.842	Dubious open reading frame; unlikely to encode a functional protein, based on available experimental and comparative sequence data; overlaps the characterized ORF BDF1/YLR399C
YLR432W	IMD3	105.579	53.463	167.61	25.1912	Inosine monophosphate dehydrogenase; catalyzes the rate-limiting step in the de novo synthesis of GTP; member of a four-gene family in S. cerevisiae, constitutively expressed; IMD3 has a paralog, IMD4, that arose from the whole genome duplication
YLR441C	RPS1A	6.97588	3.54377	6.45685	2.25845	Ribosomal protein 10 (rp10) of the small (40S) subunit; homologous to mammalian ribosomal protein S3A, no bacterial homolog; RPS1A has a paralog, RPS1B, that arose from the whole genome duplication
YLR448W	RPL6B	58.3808	56.9008	49.0838	22.4187	Ribosomal 60S subunit protein L6B; binds 5.8S rRNA; homologous to mammalian ribosomal protein L6, no bacterial homolog; RPL6B has a paralog, RPL6A, that arose from the whole genome duplication
YML003W		18.6519	17.1548	15.2951	9.06608	Putative protein of unknown function
YML008C	ERG6	834.804	663.899	620.241	307.924	Delta(24)-sterol C-methyltransferase; converts zymosterol to fecosterol in the ergosterol biosynthetic pathway by methylating position C-24; localized to lipid particles, the plasma membrane-associated endoplasmic reticulum, and the mitochondrial outer membrane
YML014W	TRM9	138.581	118.884	106.334	64.6677	tRNA methyltransferase; catalyzes modification of wobble bases in tRNA anticodons to 2, 5-methoxycarbonylmethyluridine and 5-methoxycarbonylmethyl-2-thiouridine; may act as part of a complex with Trm112p; deletion mutation increases translational infidelity, including amino acid misincorporation and -1 frameshifting, and also confers resistance to zymocin; null mutant displays activation of stres…
YML022W	APT1	251.219	254.029	195.811	72.898	Adenine phosphoribosyltransferase; catalyzes the formation of AMP from adenine and 5-phosphoribosylpyrophosphate; involved in the salvage pathway of purine nucleotide biosynthesis; APT1 has a paralog, APT2, that arose from the whole genome duplication
YML027W	YOX1	47.7461	62.0386	26.8978	11.1199	Homeobox transcriptional repressor; binds to Mcm1p and to early cell cycle boxes (ECBs) in the promoters of cell cycle-regulated genes expressed in M/G1 phase; expression is cell cycle-regulated; potential Cdc28p substrate; relocalizes from nucleus to cytoplasm upon DNA replication stress; YOX1 has a paralog, YHP1, that arose from the whole genome duplication
YML060W	OGG1	14.9557	15.9534	13.0981	5.98752	Nuclear and mitochondrial glycosylase/lyase; specifically excises 7,8-dihydro-8-oxoguanine residues located opposite cytosine or thymine residues in DNA, repairs oxidative damage to mitochondrial DNA, contributes to UVA resistance
YML117W	NAB6	3.99481	3.44692	3.41869	0.927191	Putative RNA-binding protein; associates with mRNAs encoding cell wall proteins in high-throughput studies; deletion mutants display increased sensitivity to some cell wall disrupting agents; expression negatively regulated by cAMP
YML126C	ERG13	83.1404	60.3651	82.3267	31.1437	3-hydroxy-3-methylglutaryl-CoA (HMG-CoA) synthase; catalyzes the formation of HMG-CoA from acetyl-CoA and acetoacetyl-CoA; involved in the second step in mevalonate biosynthesis
YMR006C	PLB2	224.051	140.732	142.765	76.792	Phospholipase B (lysophospholipase) involved in lipid metabolism; displays transacylase activity in vitro; overproduction confers resistance to lysophosphatidylcholine
YMR013C		36.6361	35.9115	26.2841	15.632	Dubious open reading frame; unlikely to encode a functional protein, based on available experimental and comparative sequence data; completely overlaps the verified ORF SEC59/YML013C
YMR015C	ERG5	694.221	434.036	727.614	309.336	C-22 sterol desaturase; a cytochrome P450 enzyme that catalyzes the formation of the C-22(23) double bond in the sterol side chain in ergosterol biosynthesis; may be a target of azole antifungal drugs
YMR042W	ARG80	80.4034	58.1028	80.3361	38.7579	Transcription factor involved in regulation of arginine-responsive genes; acts with Arg81p and Arg82p
YMR055C	BUB2	4.19805	3.52624	4.62425	1.97559	Mitotic exit network regulator; forms GTPase-activating Bfa1p-Bub2p complex that binds Tem1p and spindle pole bodies, blocks cell cycle progression before anaphase in response to spindle and kinetochore damage
YMR063W	RIM9	12.2552	6.56112	11.1238	4.21565	Plasma membrane protein of unknown function; involved in the proteolytic activation of Rim101p in response to alkaline pH; interacts with Rim21p and Dfg16p to form a pH-sensing complex in the Rim101 pathway and is required to maintain Rim21p levels; has similarity to A. nidulans PalI;
YMR066W	SOV1	10.7435	8.39794	9.92	5.06204	Mitochondrial protein of unknown function
YMR078C	CTF18	24.6538	18.4984	16.3574	11.5794	Subunit of a complex with Ctf8p that shares some subunits with Replication Factor C and is required for sister chromatid cohesion; may have overlapping functions with Rad24p in the DNA damage replication checkpoint
YMR084W		28.2344	17.8903	32.2702	13.5751	Putative protein of unknown function; YMR084W and adjacent ORF YMR085W are merged in related strains, and together are paralogous to glutamine-fructose-6-phosphate amidotransferase GFA1
YMR104C	YPK2	330.163	218.624	252.765	144.334	Protein kinase similar to serine/threonine protein kinase Ypk1p; functionally redundant with YPK1 at the genetic level; participates in a signaling pathway required for optimal cell wall integrity; homolog of mammalian kinase SGK; YPK2 has a paralog, YPK1, that arose from the whole genome duplication
YMR116C	ASC1	2043.44	1735.08	2663.43	951.776	G-protein beta subunit and guanine nucleotide dissociation inhibitor for Gpa2p; ortholog of RACK1 that inhibits translation; core component of the small (40S) ribosomal subunit; regulates P-body formation induced by replication stress; represses Gcn4p in the absence of amino acid starvation
YMR129W	POM152	47.417	37.6422	41.9691	16.7384	Glycoprotein subunit of transmembrane ring of nuclear pore complex; contributes to nucleocytoplasmic transport, nuclear pore complex (NPC) biogenesis and spindle pole body duplication; homologous to human NUP210
YMR143W	RPS16A	67.9722	57.1535	65.6121	32.7732	Protein component of the small (40S) ribosomal subunit; homologous to mammalian ribosomal protein S16 and bacterial S9; RPS16A has a paralog, RPS16B, that arose from the whole genome duplication
YMR146C	TIF34	11.6805	8.451	11.3453	5.79648	eIF3i subunit of the core complex of translation initiation factor 3 (eIF3), which is essential for translation; stimulates rate of ribosomal scanning during translation reinitiation
YMR147W		8.4614	7.43773	10.9289	3.64206	Putative protein of unknown function
YMR159C		11.7124	6.67048	10.2469	5.00215	Dubious open reading frame; unlikely to encode a functional protein, based on available experimental and comparative sequence data; overlaps the verified gene ATG16/YMR159C
YMR162C	DNF3	118.967	90.6379	105.491	59.7803	Aminophospholipid translocase (flippase) that maintains membrane lipid asymmetry in post-Golgi secretory vesicles; localizes to the trans-Golgi network; likely involved in protein transport; type 4 P-type ATPase
YMR170C	ALD2	468.425	320.64	584.151	204.771	Cytoplasmic aldehyde dehydrogenase; involved in ethanol oxidation and beta-alanine biosynthesis; uses NAD+ as the preferred coenzyme; expression is stress induced and glucose repressed; very similar to Ald3p
YMR180C	CTL1	51.8235	47.7864	50.6964	25.4382	RNA 5'-triphosphatase, localizes to both the nucleus and cytoplasm; CTL1 has a paralog, CET1, that arose from the whole genome duplication
YMR214W	SCJ1	296.424	382.35	179.274	23.217	One of several homologs of bacterial chaperone DnaJ; located in the ER lumen where it cooperates with Kar2p to mediate maturation of proteins
YMR215W	GAS3	85.7732	92.2921	120.485	36.0065	Low abundance, possibly inactive member of the GAS family of GPI-containing proteins; putative 1,3-beta-glucanosyltransferase with similarity to other GAS family members; localizes to the cell wall; mRNA induced during sporulation
YMR241W	YHM2	426.234	281.793	387.969	206.866	Carrier protein that exports citrate from and imports oxoglutarate into the mitochondrion, causing net export of NADPH reducing equivalents; also associates with mt nucleoids and has a role in replication and segregation of the mt genome
YMR244W		26.0861	26.721	22.3036	11.227	Putative protein of unknown function
YMR246W	FAA4	31.8081	16.2312	37.5907	13.6036	Long chain fatty acyl-CoA synthetase; activates imported fatty acids with a preference for C12:0-C16:0 chain lengths; functions in long chain fatty acid import; important for survival during stationary phase; localized to lipid particles; involved in sphingolipid-to-glycerolipid metabolism; forms cytoplasmic foci upon DNA replication stress; FAA4 has a paralog, FAA1, that arose from the whole gen…
YMR251W	GTO3	21.6593	21.2243	32.7304	9.91948	Omega class glutathione transferase; putative cytosolic localization
YMR307W	GAS1	873.15	1157.43	703.293	286.413	Beta-1,3-glucanosyltransferase; required for cell wall assembly and also has a role in transcriptional silencing; localizes to the cell surface via a glycosylphosphatidylinositol (GPI) anchor; also found at the nuclear periphery
YMR315W-A		16.6075	10.2878	13.1579	8.21403	Putative protein of unknown function
YNL009W	IDP3	136.846	76.6107	101.107	62.4139	Peroxisomal NADP-dependent isocitrate dehydrogenase; catalyzes oxidation of isocitrate to alpha-ketoglutarate with the formation of NADP(H+), required for growth on unsaturated fatty acids; IDP3 has a paralog, IDP2, that arose from the whole genome duplication
YNL036W	NCE103	4587.71	4751.39	5220.28	1695.05	Carbonic anhydrase; metalloenzyme that catalyzes CO2 hydration to bicarbonate, which is an important metabolic substrate, and protons; not expressed under conditions of high CO2, such as inside a growing colony, but transcription is induced in response to low CO2 levels, such as on the colony surface in ambient air; poorly transcribed under aerobic conditions and at an undetectable level under an…
YNL069C	RPL16B	2586.31	2038.74	2579.22	1091.3	Ribosomal 60S subunit protein L16B; N-terminally acetylated, binds 5.8 S rRNA; transcriptionally regulated by Rap1p; homologous to mammalian ribosomal protein L13A and bacterial L13; RPL16B has a paralog, RPL16A, that arose from the whole genome duplication
YNL087W	TCB2	15.1915	9.13564	8.54939	5.47774	ER protein involved in ER-plasma membrane tethering; one of 6 proteins (Ist2p, Scs2p, Scs22p, Tcb1p, Tcb2p, Tcb3p) that connect ER to plasma membrane (PM) and regulate PM phosphatidylinositol-4-phosphate (PI4P) levels by controlling access of Sac1p phosphatase to its substrate PI4P in the PM; contains 3 calcium and lipid binding domains; mRNA is targeted to bud; TCB2 has a paralog, TCB1, that aro…
YNL096C	RPS7B	470.689	408.982	454.192	232.036	Protein component of the small (40S) ribosomal subunit; interacts with Kti11p; deletion causes hypersensitivity to zymocin; homologous to mammalian ribosomal protein S7, no bacterial homolog; RPS7B has a paralog, RPS7A, that arose from the whole genome duplication; protein abundance increases in response to DNA replication stress
YNL111C	CYB5	90.7676	81.5011	69.122	33.7699	Cytochrome b5; involved in the sterol and lipid biosynthesis pathways; acts as an electron donor to support sterol C5-6 desaturation
YNL138W	YSF3	354.277	206.306	538.887	125.347	Component of the SF3b subcomplex of the U2 snRNP; essential protein required for for splicing and for assembly of SF3b
YNL141W	AAH1	108.619	146.65	72.5208	49.881	Adenine deaminase (adenine aminohydrolase); converts adenine to hypoxanthine; involved in purine salvage; transcriptionally regulated by nutrient levels and growth phase; Aah1p degraded upon entry into quiescence via SCF and the proteasome
YNL168C	FMP41	29.3701	23.5609	31.6404	14.4254	Putative protein of unknown function; GFP-fusion protein is induced in response to the DNA-damaging agent MMS; the authentic, non-tagged protein is detected in highly purified mitochondria in high-throughput studies
YNL209W	SSB2	1043.32	837.858	827.467	524.722	Cytoplasmic ATPase that is a ribosome-associated molecular chaperone; functions with J-protein partner Zuo1p; may be involved in the folding of newly-synthesized polypeptide chains; member of the HSP70 family; SSB2 has a paralog, SSB1, that arose from the whole genome duplication
YNL233W	BNI4	153.868	157.959	93.1454	74.6361	Targeting subunit for Glc7p protein phosphatase; localized to the bud neck, required for localization of chitin synthase III to the bud neck via interaction with the chitin synthase III regulatory subunit Skt5p
YNL254C	RTC4	196.634	199.005	207.468	94.5342	Protein of unknown function; null mutation suppresses cdc13-1 temperature sensitivity; (GFP)-fusion protein localizes to both the cytoplasm and the nucleus
YNL300W	TOS6	771.548	1069.89	854.278	158.553	Glycosylphosphatidylinositol-dependent cell wall protein; expression is periodic and decreases in respone to ergosterol perturbation or upon entry into stationary phase; depletion increases resistance to lactic acid
YNL330C	RPD3	42.0693	22.313	64.3412	12.5736	Histone deacetylase, component of both the Rpd3S and Rpd3L complexes; regulates transcription, silencing, autophagy and other processes by influencing chromatin remodeling; forms at least two different complexes which have distinct functions and members; Rpd3(L) recruitment to the subtelomeric region is regulated by interaction with the arginine methyltransferase, Hmt1p
YNR026C	SEC12	56.2973	56.1889	37.9551	22.4427	Guanine nucleotide exchange factor (GEF); activates Sar1p by catalyzing the exchange of GDP for GTP; required for the initiation of COPII vesicle formation in ER to Golgi transport; glycosylated integral membrane protein of the ER; SEC12 has a paralog, SED4, that arose from the whole genome duplication
YNR043W	MVD1	438.184	514.937	375.392	212.75	Mevalonate pyrophosphate decarboxylase; essential enzyme involved in the biosynthesis of isoprenoids and sterols, including ergosterol; acts as a homodimer
YNR056C	BIO5	6.90325	3.52351	6.08475	2.738	Putative transmembrane protein involved in the biotin biosynthesis pathway; responsible for uptake of 7-keto 8-aminopelargonic acid; BIO5 is in a cluster of 3 genes (BIO3, BIO4, and BIO5) that mediate biotin synthesis
YNR063W		9.50693	6.16467	6.49894	4.33804	Putative zinc-cluster protein of unknown function
YOL007C	CSI2	61.3889	68.954	41.2813	11.5924	Protein of unknown function; green fluorescent protein (GFP)- fusion protein localizes to the mother side of the bud neck and the vacuole; YOL007C is not an essential gene
YOL019W		11.5809	8.82003	11.8373	4.13655	Protein of unknown function; identified by gene-trapping, microarray-based expression analysis, and genome-wide homology searching
YOL058W	ARG1	1326.05	1137.92	1227.34	492.703	Arginosuccinate synthetase; catalyzes the formation of L-argininosuccinate from citrulline and L-aspartate in the arginine biosynthesis pathway; potential Cdc28p substrate
YOL104C	NDJ1	63.1038	35.678	82.171	29.3891	Meiosis-specific telomere protein; required for bouquet formation, effective homolog pairing, ordered cross-over distribution, sister chromatid cohesion at meiotic telomeres, chromosomal segregation and telomere-led rapid prophase movement
YOL120C	RPL18A	2750.62	2209.15	2599.76	1059.06	Ribosomal 60S subunit protein L18A; intron of RPL18A pre-mRNA forms stem-loop structures that are a target for Rnt1p cleavage leading to degradation; homologous to mammalian ribosomal protein L18, no bacterial homolog; RPL18A has a paralog, RPL18B, that arose from the whole genome duplication
YOL126C	MDH2	8085.58	4811.57	7239.77	3732.06	Cytoplasmic malate dehydrogenase; one of three isozymes that catalyze interconversion of malate and oxaloacetate; involved in the glyoxylate cycle and gluconeogenesis during growth on two-carbon compounds; interacts with Pck1p and Fbp1
YOL132W	GAS4	84.2005	82.4857	68.6096	41.2955	1,3-beta-glucanosyltransferase; involved with Gas2p in spore wall assembly; has similarity to Gas1p; localizes to the cell wall
YOL145C	CTR9	7.77883	4.62976	6.29338	3.38063	Component of the Paf1p complex involved in transcription elongation; binds to and modulates the activity of RNA polymerases I and II; required for expression of a subset of genes, including cyclin genes; involved in SER3 repression by helping to maintain SRG1 transcription-dependent nucleosome occupancy; contains TPR repeats
YOR060C	SLD7	26.2052	19.3787	26.4009	10.2815	Protein with a role in chromosomal DNA replication; interacts with Sld3p and reduces its affinity for Cdc45p; deletion mutant has aberrant mitochondria
YOR071C	NRT1	38.5366	23.5177	32.5385	12.6015	High-affinity nicotinamide riboside transporter; also transports thiamine with low affinity; shares sequence similarity with Thi7p and Thi72p; proposed to be involved in 5-fluorocytosine sensitivity
YOR074C		114.62	108.242	98.8028	57.2629	Dubious open reading frame; unlikely to encode a functional protein, based on available experimental and comparative sequence data; partially/completely overlaps the verified ORF CDC21/YOR074C; identified by RT-PCR
YOR095C	RKI1	934.769	797.445	621.944	382.971	Ribose-5-phosphate ketol-isomerase; catalyzes the interconversion of ribose 5-phosphate and ribulose 5-phosphate in the pentose phosphate pathway; participates in pyridoxine biosynthesis
YOR096W	RPS7A	3578.4	3476.3	3365.6	1737.15	Protein component of the small (40S) ribosomal subunit; interacts with Kti11p; deletion causes hypersensitivity to zymocin; homologous to mammalian ribosomal protein S7, no bacterial homolog; RPS7A has a paralog, RPS7B, that arose from the whole genome duplication
YOR098C	NUP1	37.2152	22.1403	38.6658	17.9478	FG-nucleoporin component of central core of the nuclear pore complex (NPC); contributes directly to nucleocytoplasmic transport and maintenance of the NPC permeability barrier; possible karyopherin release factor that accelerates release of karyopherin-cargo complexes after transport across NPC; both NUP1 and NUP60 are homologous to human NUP153
YOR100C	CRC1	2274.5	1391.59	1516.53	662.859	Mitochondrial inner membrane carnitine transporter; required for carnitine-dependent transport of acetyl-CoA from peroxisomes to mitochondria during fatty acid beta-oxidation
YOR108W	LEU9	199.293	122.552	143.391	77.8211	Alpha-isopropylmalate synthase II (2-isopropylmalate synthase); catalyzes the first step in the leucine biosynthesis pathway; the minor isozyme, responsible for the residual alpha-IPMS activity detected in a leu4 null mutant; LEU9 has a paralog, LEU4, that arose from the whole genome duplication
YOR142W	LSC1	1045.95	1081.23	733.563	508.112	Alpha subunit of succinyl-CoA ligase; succinyl-CoA ligase is a mitochondrial enzyme of the TCA cycle that catalyzes the nucleotide-dependent conversion of succinyl-CoA to succinate; phosphorylated
YOR195W	SLK19	66.0229	52.9244	56.4247	29.1874	Kinetochore-associated protein required for normal segregation of chromosomes in meiosis and mitosis; component of the FEAR regulatory network, which promotes Cdc14p release from the nucleolus during anaphase; potential Cdc28p substrate
YOR217W	RFC1	123.627	98.655	92.1887	19.2627	Subunit of heteropentameric Replication factor C (RF-C); RF-C is a DNA binding protein and ATPase that acts as a clamp loader of the proliferating cell nuclear antigen (PCNA) processivity factor for DNA polymerases delta and epsilon
YOR229W	WTM2	78.7215	48.7762	71.7275	28.9977	Transcriptional modulator; involved in regulation of meiosis, silencing, and expression of RNR genes; involved in response to replication stress; contains WD repeats; relocalizes to the cytosol in response to hypoxia; WTM2 has a paralog, UME1, that arose from the whole genome duplication
YOR230W	WTM1	8072.82	5782.73	6431.2	3945.66	Transcriptional modulator; involved in regulation of meiosis, silencing, and expression of RNR genes; required for nuclear localization of the ribonucleotide reductase small subunit Rnr2p and Rnr4p; contains WD repeats
YOR271C	FSF1	99.8205	87.9616	62.1447	32.8902	Putative protein; predicted to be an alpha-isopropylmalate carrier; belongs to the sideroblastic-associated protein family; non-tagged protein is detected in purified mitochondria; likely to play a role in iron homeostasis
YOR273C	TPO4	495.482	289.595	280.765	181.612	Polyamine transporter of the major facilitator superfamily; member of the 12-spanner drug:H(+) antiporter DHA1 family; recognizes spermine, putrescine, and spermidine; localizes to the plasma membrane
YOR304C-A		153.357	77.5862	94.9238	58.4498	Protein of unknown function; interacts with actin nucleation-promoting factor Bud6p; localizes to bud tip and bud neck
YOR315W	SFG1	32.2669	28.4615	17.6946	13.0557	Nuclear protein, putative transcription factor required for growth of superficial pseudohyphae (which do not invade the agar substrate) but not for invasive pseudohyphal growth; may act together with Phd1p; potential Cdc28p substrate
YOR317W	FAA1	103.906	84.0634	85.3752	44.749	Long chain fatty acyl-CoA synthetase; activates imported fatty acids with a preference for C12:0-C16:0 chain lengths; functions in long chain fatty acid import; accounts for most acyl-CoA synthetase activity; localized to lipid particles; involved in sphingolipid-to-glycerolipid metabolism; forms ER foci upon DNA replication stress; FAA1 has a paralog, FAA4, that arose from the whole genome dupli…
YOR324C	FRT1	24.4882	23.4192	20.612	10.4273	Tail-anchored ER membrane protein of unknown function; substrate of the phosphatase calcineurin; interacts with homolog Frt2p; promotes cell growth in stress conditions, possibly via a role in posttranslational translocation; FRT1 has a paralog, FRT2, that arose from the whole genome duplication
YOR328W	PDR10	1455.93	1128.98	967.15	581.208	ATP-binding cassette (ABC) transporter; multidrug transporter involved in the pleiotropic drug resistance network; regulated by Pdr1p and Pdr3p
YOR330C	MIP1	49.1711	34.3443	32.8507	18.5986	Mitochondrial DNA polymerase; conserved C-terminal segment is required for the maintenance of mitochondrial genome; mutations in the human ortholog POLG are associated with Alpers-Huttenlocher syndrome (AHS) and other mitochondrial diseases; Mip1p is the single subunit of mitochondrial DNA polymerase in yeast, in contrast to metazoans in which there is a complex of a catalytic subunit and an acce…
YOR340C	RPA43	93.4681	81.5032	80.2737	41.5521	RNA polymerase I subunit A43
YOR341W	RPA190	349.575	264.585	288.747	152.141	RNA polymerase I largest subunit A190
YOR343W-B		6.62922	4.56137	3.78708	1.40901	Retrotransposon TYA Gag and TYB Pol genes; transcribed/translated as one unit; polyprotein is processed to make a nucleocapsid-like protein (Gag), reverse transcriptase (RT), protease (PR), and integrase (IN); similar to retroviral genes
YOR356W	CIR2	1083.06	760.299	994.878	519.221	Putative ortholog of human electron transfer flavoprotein dehydrogenase (ETF-dH); found in a large supramolecular complex with other mitochondrial dehydrogenases; may have a role in oxidative stress response
YOR369C	RPS12	2586.52	2670.85	2714.57	1265.98	Protein component of the small (40S) ribosomal subunit; homologous to mammalian ribosomal protein S12, no bacterial homolog
YOR376W-A		95.0445	78.7127	81.9381	39.8671	Putative protein of unknown function; identified by fungal homology and RT-PCR
YOR387C		22.1673	65.6354	11.8808	5.66878	Putative protein of unknown function; regulated by the metal-responsive Aft1p transcription factor; highly inducible in zinc-depleted conditions; localizes to the soluble fraction; YOR387C has a paralog, VEL1, that arose from a single-locus duplication
YPL057C	SUR1	207.623	151.876	323.796	85.6195	Mannosylinositol phosphorylceramide (MIPC) synthase catalytic subunit; forms a complex with regulatory subunit Csg2p; function in sphingolipid biosynthesis is overlapping with that of Csh1p; SUR1 has a paralog, CSH1, that arose from the whole genome duplication
YPL081W	RPS9A	387.64	307.021	278.415	184.529	Protein component of the small (40S) ribosomal subunit; homologous to mammalian ribosomal protein S9 and bacterial S4; RPS9A has a paralog, RPS9B, that arose from the whole genome duplication
YPL134C	ODC1	3576.24	2893.62	3021.77	1366.18	Mitochondrial inner membrane transporter; exports 2-oxoadipate and 2-oxoglutarate from the mitochondrial matrix to the cytosol for lysine and glutamate biosynthesis and lysine catabolism; suppresses, in multicopy, an fmc1 null mutation; ODC1 has a paralog, ODC2, that arose from the whole genome duplication
YPL147W	PXA1	234.313	133.279	136.097	109.247	Subunit of a heterodimeric peroxisomal ATP-binding cassette transporter complex (Pxa1p-Pxa2p), required for import of long-chain fatty acids into peroxisomes; similarity to human adrenoleukodystrophy transporter ABCD1 and ABCD2 and ALD-related proteins; mutations in ABCD1 cause X-linked adrenoleukodystrophy (X-ALD), a peroxisomal disorder
YPL156C	PRM4	493.79	463.214	416.035	172.044	Pheromone-regulated protein proposed to be involved in mating; predicted to have 1 transmembrane segment; transcriptionally regulated by Ste12p during mating and by Cat8p during the diauxic shift
YPL160W	CDC60	295.494	226.763	220.911	113.316	Cytosolic leucyl tRNA synthetase; ligates leucine to the appropriate tRNA
YPL163C	SVS1	1071.24	1202.95	643.711	340.418	Cell wall and vacuolar protein; required for wild-type resistance to vanadate; SVS1 has a paralog, SRL1, that arose from the whole genome duplication
YPL198W	RPL7B	1254.44	986.238	1597.5	599.181	Ribosomal 60S subunit protein L7B; contains a conserved C-terminal Nucleic acid Binding Domain (NDB2); homologous to mammalian ribosomal protein L7 and bacterial L30; RPL7B has a paralog, RPL7A, that arose from the whole genome duplication
YPL207W	TYW1	101.952	83.0518	105.7	36.7964	Iron-sulfer protein required for synthesis of Wybutosine modified tRNA; Wybutosine is a modified guanosine found at the 3'-position adjacent to the anticodon of phenylalanine tRNA which supports reading frame maintenance by stabilizing codon-anticodon interactions; induction by Yap5p in response to iron provides protection from high iron toxicity; overexpression results in increased cellular iron
YPL220W	RPL1A	1082.45	857.84	1027.04	471.817	Ribosomal 60S subunit protein L1A; N-terminally acetylated; homologous to mammalian ribosomal protein L10A and bacterial L1; RPL1A has a paralog, RPL1B, that arose from the whole genome duplication; rpl1a rpl1b double null mutation is lethal
YPL236C	ENV7	106.979	66.0875	74.0517	52.5042	Vacuolar membrane protein kinase; negatively regulates membrane fusion; associates with vacuolar membrane through palmitoylation of one or more cysteines in consensus sequence; vacuolar membrane association is essential to its kinase activity; mutant shows defect in CPY processing; ortholog of human serine/threonine kinase 16 (STK16)
YPL240C	HSP82	1123.76	1121.09	1439.74	441.715	Hsp90 chaperone; redundant in function with Hsc82p; required for pheromone signaling, negative regulation of Hsf1p; docks with Tom70p for mitochondrial preprotein delivery; promotes telomerase DNA binding, nucleotide addition; protein abundance increases in response to DNA replication stress; contains two acid-rich unstructured regions that promote solubility of chaperone-substrate complexes; HSP…
YPL255W	BBP1	28.6316	23.9354	23.5579	9.30516	Protein required for the spindle pole body (SPB) duplication; localized at the central plaque periphery; forms a complex with a nuclear envelope protein Mps2p and SPB components Spc29p and Kar1p; required for mitotic functions of Cdc5p
YPL256C	CLN2	229.206	205.762	338.221	108.826	G1 cyclin involved in regulation of the cell cycle; activates Cdc28p kinase to promote the G1 to S phase transition; late G1 specific expression depends on transcription factor complexes, MBF (Swi6p-Mbp1p) and SBF (Swi6p-Swi4p); CLN2 has a paralog, CLN1, that arose from the whole genome duplication
YPL265W	DIP5	2136.72	1355.67	1489.01	817.619	Dicarboxylic amino acid permease; mediates high-affinity and high-capacity transport of L-glutamate and L-aspartate; also a transporter for Gln, Asn, Ser, Ala, and Gly; relocalizes from plasma membrane to vacuole upon DNA replication stress
YPR002W	PDH1	874.526	489.208	574.59	127.017	Mitochondrial protein that participates in respiration; induced by diauxic shift; homologous to E. coli PrpD, may take part in the conversion of 2-methylcitrate to 2-methylisocitrate
YPR008W	HAA1	262.567	220.732	189.873	131.512	Transcriptional activator involved in adaptation to weak acid stress; activates transcription of TPO2, YRO2, and other genes encoding membrane stress proteins; HAA1 has a paralog, CUP2, that arose from the whole genome duplication; relocalizes from cytoplasm to nucleus upon DNA replication stress
YPR074C	TKL1	399.238	436.786	332.903	148.138	Transketolase; catalyzes conversion of xylulose-5-phosphate and ribose-5-phosphate to sedoheptulose-7-phosphate and glyceraldehyde-3-phosphate in the pentose phosphate pathway; needed for synthesis of aromatic amino acids; TKL1 has a paralog, TKL2, that arose from the whole genome duplication
YPR132W	RPS23B	1326.67	969.826	1225.75	520.337	Ribosomal protein 28 (rp28) of the small (40S) ribosomal subunit; required for translational accuracy; homologous to mammalian ribosomal protein S23 and bacterial S12; RPS23B has a paralog, RPS23A, that arose from the whole genome duplication; deletion of both RPS23A and RPS23B is lethal
YPR156C	TPO3	6.80798	7.40487	7.88703	2.31354	Polyamine transporter of the major facilitator superfamily; member of the 12-spanner drug:H(+) antiporter DHA1 family; specific for spermine; localizes to the plasma membrane; TPO3 has a paralog, TPO2, that arose from the whole genome duplication
YPR163C	TIF3	118.155	96.5244	139.241	55.908	Translation initiation factor eIF-4B; contains an RNA recognition motif and binds to single-stranded RNA; has RNA annealing activity; interacts with Rps20p at the head of the 40S ribosomal subunit and alters the structure of the mRNA entry channel

## Sheet: Induced
List of genes induced in comparision to Ssa1.
*Systematic and standard names and descriptions are based on Saccharomyces Genome Database (SGD) (http://www.yeastgenome.org/); **Orange cells show the data more than 100
Systematic Name*	Standard Name*	Global normalized intensity **				Description*
		Ssa1	Ssa2	Ssa3	Ssa4
In Ssa2, Ssa3 & Ssa4
YAL039C	CYC3	1348.78	2777	2781.03	4166	Cytochrome c heme lyase (holocytochrome c synthase), attaches heme to apo-cytochrome c (Cyc1p or Cyc7p) in the mitochondrial intermembrane space; human ortholog may have a role in microphthalmia with linear skin defects (MLS)
YBL078C	ATG8	312.248	2089.06	1799.68	3193.91	Component of autophagosomes and Cvt vesicles; undergoes conjugation to phosphatidylethanolamine (PE); Atg8p-PE is anchored to membranes, is involved in phagophore expansion, and may mediate membrane fusion during autophagosome formation
YBR204C	LDH1	286.515	824.209	772.739	1136.54	Serine hydrolase; exhibits active esterase plus weak triacylglycerol lipase activities; proposed role in lipid homeostasis, regulating phospholipid and non-polar lipid levels and required for mobilization of LD-stored lipids; localizes to the lipid droplet (LD) surface; contains a classical serine containing catalytic triad (GxSxG motif)
YCL064C	CHA1	1013.87	2433.29	3164.06	2794.89	Catabolic L-serine (L-threonine) deaminase, catalyzes the degradation of both L-serine and L-threonine; required to use serine or threonine as the sole nitrogen source, transcriptionally induced by serine and threonine
YDL243C	AAD4	62.1535	125.292	137.148	350.94	Putative aryl-alcohol dehydrogenase; involved in oxidative stress response; similar to P. chrysosporium aryl-alcohol dehydrogenase; expression induced in cells treated with the mycotoxin patulin
YDR101C	ARX1	23.9431	67.5794	53.8947	58.4846	Shuttling pre-60S factor; involved in the biogenesis of ribosomal large subunit biogenesis; interacts directly with Alb1; responsible for Tif6 recycling defects in absence of Rei1; associated with the ribosomal export complex
YDR194C	MSS116	287.71	1641.04	889.057	1389.52	DEAD-box protein required for efficient splicing of mitochondrial Group I and II introns; non-polar RNA helicase that also facilities strand annealing
YDR253C	MET32	8.43415	17.5294	25.1728	33.2137	Zinc-finger DNA-binding protein, involved in transcriptional regulation of the methionine biosynthetic genes, similar to Met31p
YDR261C-D		1718.12	3685.9	3445.94	5262.5	Retrotransposon TYA Gag and TYB Pol genes; in YDRCTY1-3 TYB is mutant and probably non-functional
YDR471W	RPL27B	325.16	980.02	992.238	2123.46	Protein component of the large (60S) ribosomal subunit, nearly identical to Rpl27Ap and has similarity to rat L27 ribosomal protein
YDR533C	HSP31	497.899	3303.93	2764.62	7010.1	Possible chaperone and cysteine protease with similarity to E. coli Hsp31; member of the DJ-1/ThiJ/PfpI superfamily, which includes human DJ-1 involved in Parkinson's disease; exists as a dimer and contains a putative metal-binding site
YEL039C	CYC7	200.099	608.002	567.882	1636.31	Cytochrome c isoform 2, expressed under hypoxic conditions; electron carrier of the mitochondrial intermembrane space that transfers electrons from ubiquinone-cytochrome c oxidoreductase to cytochrome c oxidase during cellular respiration
YGR147C	NAT2	311.309	954.52	810.861	858.101	Protein with an apparent role in acetylation of N-terminal methionine residues
YGR169C	PUS6	18.2609	57.6767	66.1058	40.077	tRNA:pseudouridine synthase, catalyzes the conversion of uridine to pseudouridine at position 31 in cytoplasmic and mitochondrial tRNAs; mutation of Asp168 to Ala abolishes enzyme activity; not essential for viability
YHL036W	MUP3	72.3865	149.951	149.247	410	Low affinity methionine permease, similar to Mup1p
YHL040C	ARN1	476.676	1143.01	1164.56	1362.28	Transporter, member of the ARN family of transporters that specifically recognize siderophore-iron chelates; responsible for uptake of iron bound to ferrirubin, ferrirhodin, and related siderophores
YHR094C	HXT1	39.5034	106.346	120.424	667.724	Low-affinity glucose transporter of the major facilitator superfamily, expression is induced by Hxk2p in the presence of glucose and repressed by Rgt1p when glucose is limiting
YHR147C	MRPL6	38.004	372.743	505.763	455.387	Mitochondrial ribosomal protein of the large subunit
YIR021W	MRS1	25.5462	98.4563	112.351	82.1707	Protein required for the splicing of two mitochondrial group I introns (BI3 in COB and AI5beta in COX1); forms a splicing complex, containing four subunits of Mrs1p and two subunits of the BI3-encoded maturase, that binds to the BI3 RNA
YJL209W	CBP1	5.88487	19.4307	23.161	15.9441	Mitochondrial protein that interacts with the 5'-untranslated region of the COB mRNA and has a role in its stability and translation; found in a complex at the inner membrane along with Pet309p
YJL212C	OPT1	73.4359	172.915	209.107	396.553	Proton-coupled oligopeptide transporter of the plasma membrane; also transports glutathione and phytochelatin; member of the OPT family
YJR132W	NMD5	67.7608	204.964	179.564	195.706	Karyopherin, a carrier protein involved in nuclear import of proteins; importin beta homolog
YKL140W	TGL1	211.457	468.324	441.924	475.784	Steryl ester hydrolase, one of three gene products (Yeh1p, Yeh2p, Tgl1p) responsible for steryl ester hydrolase activity and involved in sterol homeostasis; localized to lipid particle membranes
YKL224C	PAU16	306.312	1011.61	985.57	1401.74	Protein of unknown function, member of the seripauperin multigene family encoded mainly in subtelomeric regions
YLL009C	COX17	975.802	2606.4	2783.45	3233.25	Copper metallochaperone that transfers copper to Sco1p and Cox11p for eventual delivery to cytochrome c oxidase; contains twin cysteine-x9-cysteine motifs
YLR092W	SUL2	48.4015	141.575	155.762	369.235	High affinity sulfate permease; sulfate uptake is mediated by specific sulfate transporters Sul1p and Sul2p, which control the concentration of endogenous activated sulfate intermediates
YLR108C		39.9336	103.213	138.149	272.64	Protein of unknown function; green fluorescent protein (GFP)-fusion protein localizes to the nucleus; YLR108C is not an esssential gene
YML077W	BET5	1.17026	4.84465	5.0891	4.50813	Component of the TRAPP (transport protein particle) complex, which plays an essential role in the vesicular transport from endoplasmic reticulum to Golgi
YNL134C		1137.83	2985.95	2501.84	6738.46	Putative protein of unknown function with similarity to dehydrogenases from other model organisms; green fluorescent protein (GFP)-fusion protein localizes to both the cytoplasm and nucleus and is induced by the DNA-damaging agent MMS
YNL277W		73.4868	185.213	248.133	388.833	Putative protein of unknown function
YNR014W		55.5712	187.926	135.661	576.3	Putative protein of unknown function; expression is cell-cycle regulated, Azf1p-dependent, and heat-inducible
YOL155C	HPF1	228.218	616.436	622.585	710.493	Haze-protective mannoprotein that reduces the particle size of aggregated proteins in white wines
YOR226C	ISU2	179.849	394.389	368.905	980.617	Conserved protein of the mitochondrial matrix, required for synthesis of mitochondrial and cytosolic iron-sulfur proteins, performs a scaffolding function in mitochondria during Fe/S cluster assembly; isu1 isu2 double mutant is inviable
YOR346W	REV1	33.7872	163.214	151.573	174.953	Deoxycytidyl transferase; involved in repair of abasic sites and adducted guanines in damaged DNA by translesion synthesis (TLS); forms a complex with the subunits of DNA polymerase zeta, Rev3p and Rev7p;
YPL123C	RNY1	24.6035	65.6572	86.7335	90.4057	Vacuolar RNase of the T(2) family, relocalizes to the cytosol where it cleaves tRNAs upon oxidative or stationary phase stress; promotes apoptosis under stress conditions and this function is independent of its catalytic activity
YPL171C	OYE3	197.325	653.965	654.094	2457.5	Conserved NADPH oxidoreductase containing flavin mononucleotide (FMN), homologous to Oye2p with different ligand binding and catalytic properties; has potential roles in oxidative stress response and programmed cell death
YPR011C		285.793	663.576	714.108	605.636	Putative transporter, member of the mitochondrial carrier family; the authentic, non-tagged protein is detected in highly purified mitochondria in high-throughput studies
YPR036W	VMA13	194.906	1156.23	1563.09	1157.97	Subunit H of the eight-subunit V1 peripheral membrane domain of the vacuolar H+-ATPase (V-ATPase), an electrogenic proton pump found throughout the endomembrane system; serves as an activator or a structural stabilizer of the V-ATPase
In Ssa3 & Ssa4
Q0115	BI3	14.3276	20.935	31.3262	32.5991	Mitochondrial mRNA maturase, forms a complex with Mrs1p to mediate splicing of the bI3 intron of the COB gene; encoded by both exon and intron sequences of partially processed COB mRNA
YAL060W	BDH1	1300.36	1747.02	2713.52	4017.44	NAD-dependent (R,R)-butanediol dehydrogenase, catalyzes oxidation of (R,R)-2,3-butanediol to (3R)-acetoin, oxidation of meso-butanediol to (3S)-acetoin, and reduction of acetoin; enhances use of 2,3-butanediol as an aerobic carbon source
YCL018W	LEU2	998.725	1450.98	3229.31	5005.95	Beta-isopropylmalate dehydrogenase (IMDH), catalyzes the third step in the leucine biosynthesis pathway
YCR021C	HSP30	8503.48	10989.6	21056.7	26526.1	Hydrophobic plasma membrane localized, stress-responsive protein that negatively regulates the H(+)-ATPase Pma1p; induced by heat shock, ethanol treatment, weak organic acid, glucose limitation, and entry into stationary phase
YDL218W		705.421	1226.16	2917.05	3204.02	Putative protein of unknown function; YDL218W transcription is regulated by Azf1p and induced by starvation and aerobic conditions; expression also induced in cells treated with the mycotoxin patulin
YDR045C	RPC11	79.8509	142.32	171.981	181.571	RNA polymerase III subunit C11; mediates pol III RNA cleavage activity and is important for termination of transcription; homologous to TFIIS
YDR277C	MTH1	63.391	115.003	162.505	251.731	Negative regulator of the glucose-sensing signal transduction pathway, required for repression of transcription by Rgt1p; interacts with Rgt1p and the Snf3p and Rgt2p glucose sensors; phosphorylated by Yck1p, triggering Mth1p degradation
YER042W	MXR1	430.919	640.246	914.977	1767.71	Methionine-S-sulfoxide reductase, involved in the response to oxidative stress; protects iron-sulfur clusters from oxidative inactivation along with MXR2; involved in the regulation of lifespan
YER060W	FCY21	7.56934	11.61	17.7891	19.1455	Putative purine-cytosine permease, very similar to Fcy2p but cannot substitute for its function
YER062C	HOR2	78.3409	145.375	190.075	256.194	One of two redundant DL-glycerol-3-phosphatases (RHR2/GPP1 encodes the other) involved in glycerol biosynthesis; induced in response to hyperosmotic stress and oxidative stress, and during the diauxic transition
YFL051C		2.60097	3.95878	5.52035	5.99231	Putative protein of unknown function; YFL051C is not an essential gene
YGR181W	TIM13	255.085	260.564	546.417	548.386	Mitochondrial intermembrane space protein, forms a complex with Tim8p that delivers a subset of hydrophobic proteins to the TIM22 complex for insertion into the inner membrane
YHR010W	RPL27A	2202.66	4218.41	6120.4	6094.46	Protein component of the large (60S) ribosomal subunit, nearly identical to Rpl27Bp and has similarity to rat L27 ribosomal protein
YIL046W		517.758	918.165	1035.16	1055.53	Putative protein of unknown function; identified by expression profiling and mass spectrometry
YJL101C	GSH1	321.156	632.169	790.892	1433.91	Gamma glutamylcysteine synthetase catalyzes the first step in glutathione (GSH) biosynthesis; expression induced by oxidants, cadmium, and mercury
YKL138C	HSK3	748.378	1224	1800.1	1968.24	Essential subunit of the Dam1 complex (aka DASH complex), couples kinetochores to the force produced by MT depolymerization thereby aiding in chromosome segregation; is transferred to the kinetochore prior to mitosis
YKR071C	DRE2	252.656	431.993	550.39	755.688	Conserved component of an early step in the cytosolic Fe-S protein assembly (CIA) machinery; contains an Fe-S cluster that receives electrons from NADPH via the action of Tah18p; ortholog of human Ciapin1
YKR075C		374.006	655.848	750.119	1458.66	Dubious open reading frame unlikely to encode a protein; completely overlaps the uncharacterized gene YKR075C; identified by gene-trapping, microarray-based expression analysis, and genome-wide homology searching
YLL060C	GTT2	64.6738	97.4511	145.413	290.459	Glutathione S-transferase capable of homodimerization; functional overlap with Gtt2p, Grx1p, and Grx2p
YLR297W		633.648	848.73	1307.65	1735.25	Putative protein of unknown function; green fluorescent protein (GFP)-fusion protein localizes to the vacuole; YLR297W is not an essential gene; induced by treatment with 8-methoxypsoralen and UVA irradiation
YML041C	VPS71	118.015	123.467	248.679	245.211	Nucleosome-binding component of the SWR1 complex, which exchanges histone variant H2AZ (Htz1p) for chromatin-bound histone H2A; required for vacuolar protein sorting
YML087C	AIM33	32.7827	60.261	95.3027	213.452	Putative protein of unknown function, highly conserved across species and orthologous to human CYB5R4; null mutant displays reduced frequency of mitochondrial genome loss
YML100W		1329.44	2613.87	3381.95	4303.58	Putative protein of unknown function; identified by gene-trapping, microarray-based expression analysis, and genome-wide homology searching
YML131W		272.405	364.649	645.333	1147.86	Putative protein of unknown function with similarity to medium chain dehydrogenase/reductases; expression induced by stresses including osmotic shock, DNA damaging agents, and other chemicals; GFP-fusion protein localizes to the cytoplasm
YMR038C	CCS1	190.232	315.543	386.926	597.898	Copper chaperone for superoxide dismutase Sod1p, involved in oxidative stress protection; Met-X-Cys-X2-Cys motif within the N-terminal portion is involved in insertion of copper into Sod1p under conditions of copper deprivation
YMR090W		413.38	537.106	889.47	1530.42	Putative protein of unknown function with similarity to DTDP-glucose 4,6-dehydratases; GFP-fusion protein localizes to the cytoplasm; up-regulated in response to the fungicide mancozeb; not essential for viability
YMR169C	ALD3	670.59	452.521	1475.55	2931.98	Cytoplasmic aldehyde dehydrogenase, involved in beta-alanine synthesis; uses NAD+ as the preferred coenzyme; very similar to Ald2p; expression is induced by stress and repressed by glucose
YMR271C	URA10	1164.73	1548.03	2367.42	2412.02	Minor orotate phosphoribosyltransferase (OPRTase) isozyme that catalyzes the fifth enzymatic step in the de novo biosynthesis of pyrimidines, converting orotate into orotidine-5'-phosphate; major OPRTase encoded by URA5
YNL151C	RPC31	844.248	864.008	1816.68	3197.26	RNA polymerase III subunit C31
YNL331C	AAD14	109.016	119.357	294.365	232.501	Putative aryl-alcohol dehydrogenase; similar to P. chrysosporium aryl-alcohol dehydrogenase; mutational analysis has not yet revealed a physiological role
YNR034W-A		2661.29	2592.59	7033.42	8926.35	Putative protein of unknown function; expression is regulated by Msn2p/Msn4p
YNR036C	MRPS12	924.458	1343.39	1909.94	1966.22	Mitochondrial protein; may interact with ribosomes based on co-purification experiments; similar to E. coli and human mitochondrial S12 ribosomal proteins
YOL151W	GRE2	265.465	492.181	694.519	1734.45	3-methylbutanal reductase and NADPH-dependent methylglyoxal reductase (D-lactaldehyde dehydrogenase); stress induced (osmotic, ionic, oxidative, heat shock and heavy metals); regulated by the HOG pathway
YOR219C	STE13	48.4551	69.5407	108.948	113.554	Dipeptidyl aminopeptidase, Golgi integral membrane protein that cleaves on the carboxyl side of repeating -X-Ala- sequences, required for maturation of alpha factor, transcription is induced by a-factor
YPL013C	MRPS16	292.83	537.766	654.442	641.404	Mitochondrial ribosomal protein of the small subunit
YPL104W	MSD1	276.326	446.324	574.052	589.378	Mitochondrial aspartyl-tRNA synthetase, required for acylation of aspartyl-tRNA; yeast and bacterial aspartyl-, asparaginyl-, and lysyl-tRNA synthetases contain regions with high sequence similarity, suggesting a common ancestral gene
YPL215W	CBP3	139.303	153.085	377.508	314.496	Mitochondrial protein required for assembly of cytochrome bc1 complex; forms a complex with Cbp6p that binds to mt ribosomes near the polypeptide tunnel exit and promotes efficient translation of the COB mRNA; Cbp3p-Cbp6p complex also interacts with newly synthesized cytochrome b (Cobp) and Cbp4p to promote assembly of Cobp into the cytochrome bc1 complex
YPR054W	SMK1	5.90741	4.66419	11.807	18.7185	Middle sporulation-specific mitogen-activated protein kinase (MAPK) required for production of the outer spore wall layers; negatively regulates activity of the glucan synthase subunit Gsc2p
In Ssa2 & Ssa3
YBR030W	RKM3	11.6755	29.15	33.2836	16.397	Ribosomal lysine methyltransferase specific for monomethylation of Rpl42ap and Rpl42bp (lysine 40); nuclear SET domain containing protein
YDL085C-A		87.1254	395.069	246.088	163.825	Putative protein of unknown function; green fluorescent protein (GFP)-fusion protein localizes to the cytoplasm and nucleus
YDR309C	GIC2	123.755	495.691	437.502	147.294	Redundant rho-like GTPase Cdc42p effector; homolog of Gic1p; involved in initiation of budding and cellular polarization; interacts with Cdc42p via the Cdc42/Rac-interactive binding (CRIB) domain and with PI(4,5)P2 via a polybasic region
YDR342C	HXT7	70.591	194.492	433.915	106.899	High-affinity glucose transporter of the major facilitator superfamily, nearly identical to Hxt6p, expressed at high basal levels relative to other HXTs, expression repressed by high glucose levels
YDR464W	SPP41	52.8063	137.958	152.038	105.262	Protein involved in negative regulation of expression of spliceosome components PRP4 and PRP3
YFL002W		244.031	574.455	679.062	377.637	Retrotransposon TYA Gag gene co-transcribed with TYB Pol; translated as TYA or TYA-TYB polyprotein; Gag is a nucleocapsid protein that is the structural constituent of virus-like particles (VLPs); similar to retroviral Gag
YLR136C	TIS11	362.817	1181.93	803.839	395.203	mRNA-binding protein expressed during iron starvation; binds to a sequence element in the 3'-untranslated regions of specific mRNAs to mediate their degradation; involved in iron homeostasis
YLR303W	MET17	351.799	1150.3	759.855	341.866	Methionine and cysteine synthase (O-acetyl homoserine-O-acetyl serine sulfhydrylase), required for sulfur amino acid synthesis
YMR058W	FET3	40.8278	101.345	91.3402	33.126	Ferro-O2-oxidoreductase required for high-affinity iron uptake and involved in mediating resistance to copper ion toxicity, belongs to class of integral membrane multicopper oxidases
YMR199W	CLN1	12.8393	34.603	41.7365	18.1212	G1 cyclin involved in regulation of the cell cycle; activates Cdc28p kinase to promote the G1 to S phase transition; late G1 specific expression depends on transcription factor complexes, MBF (Swi6p-Mbp1p) and SBF (Swi6p-Swi4p)
YPL042C	SSN3	11411.1	13785.8	13313.8	13034.9	Cyclin-dependent protein kinase, component of RNA polymerase II holoenzyme; involved in phosphorylation of the RNA polymerase II C-terminal domain; involved in glucose repression
In Ssa2 & Ssa4
Q0160	SCEI	33.8602	71.529	51.5741	109.708	I-SceI DNA endonuclease, encoded by the mitochondrial group I intron of the 21S_rRNA gene; mediates gene conversion that propagates the intron into intron-less copies of the 21S_rRNA gene
YAL012W	CYS3	345.003	951.9	621.179	1222.43	Cystathionine gamma-lyase, catalyzes one of the two reactions involved in the transsulfuration pathway that yields cysteine from homocysteine with the intermediary formation of cystathionine
YER130C		57.9809	119.529	63.0286	117.649	Protein of unknown function; transcription is regulated by Haa1p, Sok2p and Zap1p transcriptional activators; computational analysis suggests a role as a transcription factor; C. albicans homolog (MNL1) plays a role in adaptation to stress
YGL209W	MIG2	6.1543	13.3089	11.0997	16.0774	Zinc finger transcriptional repressor; cooperates with Mig1p in glucose-induced repression of many genes including SUC2 (invertase); binds to Mig1p-binding sites in SUC2 promoter; under low glucose conditions Mig2p relocalizes to mitochondrion, where it regulates morphology, interacts with Ups1p and antagonizes mitochondrial fission factor, Dnm1p, indicative of a role in promoting mitochondrial f…
YGR055W	MUP1	839.82	2135.22	1522.25	2795.13	High affinity methionine permease, integral membrane protein with 13 putative membrane-spanning regions; also involved in cysteine uptake
YHR092C	HXT4	64.8268	153.002	89.4604	1390.71	High-affinity glucose transporter of the major facilitator superfamily, expression is induced by low levels of glucose and repressed by high levels of glucose
YHR116W	COX23	117.456	242.001	216.879	296.753	Mitochondrial intermembrane space protein that functions in mitochondrial copper homeostasis, essential for functional cytochrome oxidase expression; homologous to Cox17p; contains twin cysteine-x9-cysteine motifs
YJL133C-A		2489.22	5709.98	4416.91	10497.1	Putative protein of unknown function; the authentic, non-tagged protein is detected in highly purified mitochondria in high-throughput studies
YKL068W-A		398.797	1101.65	571.71	1033.06	Putative protein of unknown function; identified by homology to <i>Ashbya gossypii</i>
YLR154C	RNH203	540.345	589.735	588.895	322.049	Ribonuclease H2 subunit, required for RNase H2 activity; related to human AGS3 that causes Aicardi-Goutieres syndrome
YNL024C	KSH1	3.62294	7.68977	5.55724	8.41212	Essential protein suggested to function early in the secretory pathway; inviability is suppressed by overexpression of Golgi protein Tvp23p; ortholog of human Kish
YNL234W		90.2851	211.752	172.382	553.424	Protein of unknown function with similarity to globins; has a functional heme-binding domain; mutant has aneuploidy tolerance; transcription induced by stress conditions; may be involved in glucose signaling or metabolism; regulated by Rgt1
YOL156W	HXT11	43.5151	93.541	71.8153	136.463	Putative hexose transporter that is nearly identical to Hxt9p, has similarity to major facilitator superfamily (MFS) transporters and is involved in pleiotropic drug resistance
In Ssa2 alone
YCR003W	MRPL32	166.395	358.752	241.229	160.316	Mitochondrial ribosomal protein of the large subunit
YEL065W	SIT1	311.357	827.995	575.51	522.453	Ferrioxamine B transporter, member of the ARN family of transporters that specifically recognize siderophore-iron chelates; transcription is induced during iron deprivation and diauxic shift; potentially phosphorylated by Cdc28p
YER107C		35.5706	91.2753	57.5363	63.5423	Dubious open reading frame unlikely to encode a protein, partially overlaps verified ORF GLE2/YER107C
YER110C	KAP123	197.156	472.955	351.388	313.901	Karyopherin beta, mediates nuclear import of ribosomal proteins prior to assembly into ribosomes and import of histones H3 and H4; localizes to the nuclear pore, nucleus, and cytoplasm; exhibits genetic interactions with RAI1
YGL173C	XRN1	523.756	1068.88	921.676	1040.68	Evolutionarily-conserved 5'-3' exonuclease component of cytoplasmic processing (P) bodies involved in mRNA decay; plays a role in microtubule-mediated processes, filamentous growth, ribosomal RNA maturation, and telomere maintenance
YGL258W		8.78051	18.477	8.99951	3.29979	Putative protein of unknown function
YHR172W	SPC97	47.4997	101.51	58.6443	42.6406	Component of the microtubule-nucleating Tub4p (gamma-tubulin) complex; interacts with Spc110p at the spindle pole body (SPB) inner plaque and with Spc72p at the SPB outer plaque
YIL121W	QDR2	50.9702	105.597	53.1656	97.2366	Multidrug transporter of the major facilitator superfamily, required for resistance to quinidine, barban, cisplatin, and bleomycin; may have a role in potassium uptake
YKL128C	PMU1	190.127	394.686	85.6356	156.539	Putative phosphomutase, contains a region homologous to the active site of phosphomutases; overexpression suppresses the histidine auxotrophy of an ade3 ade16 ade17 triple mutant and the temperature sensitivity of a tps2 mutant
YLR084C	RAX2	59.9773	129.223	70.3779	72.691	N-glycosylated protein involved in the maintenance of bud site selection during bipolar budding; localization requires Rax1p; RAX2 mRNA stability is regulated by Mpt5p
YMR285C	NGL2	41.333	82.524	65.5256	53.2844	Protein involved in 5.8S rRNA processing; Ccr4p-like RNase required for correct 3'-end formation of 5.8S rRNA at site E; similar to Ngl1p and Ngl3p
YNR040W		279.664	566.012	450.967	525.26	Putative protein of unknown function; the authentic, non-tagged protein is detected in highly purified mitochondria in high-throughput studies
YOL154W	ZPS1	2900.04	6161.28	1257.5	614.647	Putative GPI-anchored protein; transcription is induced under low-zinc conditions, as mediated by the Zap1p transcription factor, and at alkaline pH
YOR272W	YTM1	149.944	366.949	226.827	249.754	Constituent of 66S pre-ribosomal particles, forms a complex with Nop7p and Erb1p that is required for maturation of the large ribosomal subunit; has seven C-terminal WD repeats
YOR383C	FIT3	459.421	1389.2	537.502	589.806	Mannoprotein that is incorporated into the cell wall via a glycosylphosphatidylinositol (GPI) anchor, involved in the retention of siderophore-iron in the cell wall
YOR387C		22.1673	65.6354	11.8808	5.66878	Putative protein of unknown function; regulated by the metal-responsive Aft1p transcription factor; highly inducible in zinc-depleted conditions; localizes to the soluble fraction
In Ssa3 alone
YAL021C	CCR4	43.3552	51.7154	117.697	41.569	Component of the CCR4-NOT transcriptional complex, which is involved in regulation of gene expression; component of the major cytoplasmic deadenylase, which is involved in mRNA poly(A) tail shortening
YAL061W	BDH2	863.946	676.415	2326.06	1447.99	Putative medium-chain alcohol dehydrogenase with similarity to BDH1; transcription induced by constitutively active PDR1 and PDR3
YBL113C		7.67833	4.83863	15.403	3.69938	Helicase-like protein encoded within the telomeric Y' element
YBR012W		516.857	557.974	820.362	674.617	Retrotransposon TYA Gag gene co-transcribed with TYB Pol; translated as TYA or TYA-TYB polyprotein; Gag is a nucleocapsid protein that is the structural constituent of virus-like particles (VLPs); similar to retroviral Gag
YCL036W	GFD2	34.8811	25.3889	81.8121	30.9281	Protein of unknown function, identified as a high-copy suppressor of a dbp5 mutation
YCL042W		82.9989	36.2625	186.346	18.892	Putative protein of unknown function; epitope-tagged protein localizes to the cytoplasm
YDR098C	GRX3	803.059	859.377	921.981	544.164	Hydroperoxide and superoxide-radical responsive glutathione-dependent oxidoreductase; monothiol glutaredoxin subfamily member along with Grx4p and Grx5p; protects cells from oxidative damage
YDR150W	NUM1	150.67	214.09	343.944	108.358	Protein required for nuclear migration, localizes to the mother cell cortex and the bud tip; may mediate interactions of dynein and cytoplasmic microtubules with the cell cortex
YDR151C	CTH1	302.451	399.61	639.705	408.504	Member of the CCCH zinc finger family; has similarity to mammalian Tis11 protein, which activates transcription and also has a role in mRNA degradation; may function with Tis11p in iron homeostasis
YDR347W	MRP1	264.632	487.744	727.946	278.747	Mitochondrial ribosomal protein of the small subunit; MRP1 exhibits genetic interactions with PET122, encoding a COX3-specific translational activator, and with PET123, encoding a small subunit mitochondrial ribosomal protein
YEL050C	RML2	323.957	453.261	647.155	496.514	Mitochondrial ribosomal protein of the large subunit, has similarity to E. coli L2 ribosomal protein; fat21 mutant allele causes inability to utilize oleate and may interfere with activity of the Adr1p transcription factor
YGL108C		7.21878	9.26413	14.6002	8.53056	Dubious open reading frame unlikely to encode a protein, based on available experimental and comparative sequence data; overlaps the uncharacterized gene YGL108C
YGL229C	SAP4	2.64349	4.82053	5.88439	3.6674	Protein required for function of the Sit4p protein phosphatase, member of a family of similar proteins that form complexes with Sit4p, including Sap155p, Sap185p, and Sap190p
YGR021W		82.0735	117.358	208.024	159.043	Putative protein of unknown function; the authentic, non-tagged protein is detected in highly purified mitochondria in high-throughput studies
YGR087C	PDC6	480.462	548.079	1128.63	793.415	Minor isoform of pyruvate decarboxylase, decarboxylates pyruvate to acetaldehyde, involved in amino acid catabolism; transcription is glucose- and ethanol-dependent, and is strongly induced during sulfur limitation
YGR287C	IMA1	3.87106	3.35671	8.90824	2.25932	Major isomaltase (alpha-1,6-glucosidase) required for isomaltose utilization; has specificity for isomaltose, palatinose, and methyl-alpha-glucoside; member of the IMA isomaltase family
YHL020C	OPI1	5.41804	9.61631	12.765	6.12738	Transcriptional regulator of a variety of genes; phosphorylation by protein kinase A stimulates Opi1p function in negative regulation of phospholipid biosynthetic genes; involved in telomere maintenance
YHR037W	PUT2	93.4915	86.9655	267.298	107.575	Delta-1-pyrroline-5-carboxylate dehydrogenase, nuclear-encoded mitochondrial protein involved in utilization of proline as sole nitrogen source; deficiency of the human homolog causes HPII, an autosomal recessive inborn error of metabolism
YHR097C		232.552	263.376	1223.9	362.1	Putative protein of unknown function; green fluorescent protein (GFP)-fusion protein localizes to the cytoplasm and the nucleus
YHR143W	DSE2	439.199	524.774	984.133	688.158	Daughter cell-specific secreted protein with similarity to glucanases, degrades cell wall from the daughter side causing daughter to separate from mother; expression is repressed by cAMP
YIL093C	RSM25	100.11	109.459	203.068	136.019	Mitochondrial ribosomal protein of the small subunit
YIL169C		24.487	45.0961	62.522	48.5217	Putative protein of unknown function; serine/threonine rich and highly similar to YOL155C, a putative glucan alpha-1,4-glucosidase; transcript is induced in both high and low pH environments; YIL169C is a non-essential gene
YJR062C	NTA1	43.5574	42.0753	92.9023	42.3088	Amidase, removes the amide group from N-terminal asparagine and glutamine residues to generate proteins with N-terminal aspartate and glutamate residues that are targets of ubiquitin-mediated degradation
YKL152C	GPM1	1705.99	916.465	4958.83	772.378	Tetrameric phosphoglycerate mutase, mediates the conversion of 3-phosphoglycerate to 2-phosphoglycerate during glycolysis and the reverse reaction during gluconeogenesis
YKL221W	MCH2	129.77	93.4616	260.138	190.011	Protein with similarity to mammalian monocarboxylate permeases, which are involved in transport of monocarboxylic acids across the plasma membrane; mutant is not deficient in monocarboxylate transport
YKR048C	NAP1	367.971	644.396	825.47	562.508	Protein that interacts with mitotic cyclin Clb2p; required for the regulation of microtubule dynamics during mitosis; controls bud morphogenesis; involved in the transport of H2A and H2B histones to the nucleus; phosphorylated by CK2
YKR085C	MRPL20	360.741	604.483	759.629	702.116	Mitochondrial ribosomal protein of the large subunit
YLL057C	JLP1	135.244	141.593	284.364	263.423	Fe(II)-dependent sulfonate/alpha-ketoglutarate dioxygenase, involved in sulfonate catabolism for use as a sulfur source; contains sequence that resembles a J domain (typified by the E. coli DnaJ protein); induced by sulphur starvation
YLR286C	CTS1	5.91858	4.91298	14.9679	3.2622	Endochitinase, required for cell separation after mitosis; transcriptional activation during the G1 phase of the cell cycle is mediated by transcription factor Ace2p
YLR295C	ATP14	2196	4077.21	4860.06	4126.65	Subunit h of the F0 sector of mitochondrial F1F0 ATP synthase, which is a large, evolutionarily conserved enzyme complex required for ATP synthesis
YLR340W	RPP0	1397.92	2051.07	2899.56	895.535	Conserved ribosomal protein P0 of the ribosomal stalk, which is involved in interaction between translational elongation factors and the ribosome; similar to rat P0, human P0, and E. coli L10e; phosphorylated on serine 302
YML029W	USA1	4.2756	5.44667	11.8153	5.83577	Scaffold subunit of the Hrd1p ubiquitin ligase that also promotes ligase oligomerization; involved in ER-associated protein degradation (ERAD); interacts with the U1 snRNP-specific protein, Snp1p
YMR114C		217.267	232.952	524.819	281.789	Protein of unknown function; may interact with ribosomes, based on co-purification experiments; green fluorescent protein (GFP)-fusion protein localizes to the nucleus and cytoplasm; YMR114C is not an essential gene
YMR272C		103.004	109.517	205.503	187.537	Dubious open reading frame unlikely to encode a protein, based on available experimental and comparative sequence data; overlaps the verified gene SCS7/YMR272C
YMR323W	ERR3	12.6274	7.8347	36.9134	19.9119	Protein of unknown function, has similarity to enolases
YNL185C	MRPL19	538.247	782.741	1086.21	1031.39	Mitochondrial ribosomal protein of the large subunit
YNL190W		746.418	536.88	1590.16	538.792	Hydrophilin essential in dessication-rehydration process; cell wall protein; contains a putative GPI-attachment site
YNL194C		688.662	481.024	1416.38	540.492	Putative protein of unknown function; shares a promoter with YNL194C; the authentic, non-tagged protein is detected in highly purified mitochondria in high-throughput studies
YOL152W	FRE7	1105.3	1542.27	2628.98	704.761	Putative ferric reductase with similarity to Fre2p; expression induced by low copper levels
YOR028C	CIN5	37.8487	28.0349	76.2816	44.1256	Basic leucine zipper (bZIP) transcription factor of the yAP-1 family; physically interacts with the Tup1-Cyc8 complex and recruits Tup1p to its targets; mediates pleiotropic drug resistance and salt tolerance; nuclearly localized under oxidative stress and sequestered in the cytoplasm by Lot6p under reducing conditions
YOR107W	RGS2	43.5914	63.9818	103.448	63.202	Negative regulator of glucose-induced cAMP signaling; directly activates the GTPase activity of the heterotrimeric G protein alpha subunit Gpa2p
YPL106C	SSE1	1514.36	1729.5	3204.13	3002.15	ATPase that is a component of the heat shock protein Hsp90 chaperone complex; binds unfolded proteins; member of the heat shock protein 70 (HSP70) family; localized to the cytoplasm
YPL172C	COX10	22.3373	37.4405	62.7236	27.4282	Heme A:farnesyltransferase, catalyzes the first step in the conversion of protoheme to the heme A prosthetic group required for cytochrome c oxidase activity; human ortholog is associated with mitochondrial disorders
YPL173W	MRPL40	229.111	296.706	476.772	352.133	Mitochondrial ribosomal protein of the large subunit
YPL223C	GRE1	13.7043	6.63276	30.5533	16.8486	Hydrophilin essential in dessication-rehydration process; stress induced (osmotic, ionic, oxidative, heat shock and heavy metals); regulated by the HOG pathway
YPL224C	MMT2	79.0797	100.724	170.188	140.939	Putative metal transporter involved in mitochondrial iron accumulation; closely related to Mmt1p
YPR124W	CTR1	3380.46	5923.85	6753.63	5673.8	High-affinity copper transporter of the plasma membrane, mediates nearly all copper uptake under low copper conditions; transcriptionally induced at low copper levels and degraded at high copper levels
In Ssa4 alone
Q0080	ATP8	85.8857	149.509	130.873	193.877	Subunit 8 of the F0 sector of mitochondrial inner membrane F1-F0 ATP synthase, encoded on the mitochondrial genome; ATP8 and ATP6 mRNAs are not translated in the absence of the F1 sector of ATPase
YAL020C	ATS1	369.576	496.12	551.401	748.042	Protein required, with Elongator complex, Kti11p, and Kti12p, for modification of wobble nucleosides in tRNA; has a potential role in regulatory interactions between microtubules and the cell cycle
YBL005W-B		93.9407	149.03	164.927	197.285	Retrotransposon TYA Gag and TYB Pol genes; transcribed/translated as one unit; polyprotein is processed to make a nucleocapsid-like protein (Gag), reverse transcriptase (RT), protease (PR), and integrase (IN); similar to retroviral genes
YBL049W	MOH1	1296.49	1498.12	2375.36	2917.04	Protein of unknown function, has homology to kinase Snf7p; not required for growth on nonfermentable carbon sources; essential for survival in stationary phase
YBL107C		341.969	500.067	290.544	1014.75	Putative protein of unknown function; green fluorescent protein (GFP)-fusion protein localizes to the cytoplasm; YBL107C is not an essential gene
YBR008C	FLR1	326.405	415.913	536.023	1394.69	Plasma membrane multidrug transporter of the major facilitator superfamily, involved in efflux of fluconazole, diazaborine, benomyl, methotrexate, and other drugs; expression induced in cells treated with the mycotoxin patulin
YBR009C	HHF1	237.656	278.601	423.229	571.08	Histone H4, core histone protein required for chromatin assembly and chromosome function; one of two identical histone proteins (see also HHF2); contributes to telomeric silencing; N-terminal domain involved in maintaining genomic integrity
YBR010W	HHT1	3212.47	4062.19	5145.39	8134.59	Histone H3, core histone protein required for chromatin assembly, part of heterochromatin-mediated telomeric and HM silencing; one of two identical histone H3 proteins (see HHT2); regulated by acetylation, methylation, and phosphorylation
YBR105C	VID24	584.12	1118.76	983.396	2719.09	Peripheral membrane protein located at Vid (vacuole import and degradation) vesicles; regulates fructose-1,6-bisphosphatase (FBPase) targeting to the vacuole; promotes proteasome-dependent catabolite degradation of FBPase
YBR114W	RAD16	175.195	198.21	237.844	389.081	Protein that recognizes and binds damaged DNA in an ATP-dependent manner (with Rad7p) during nucleotide excision repair; subunit of Nucleotide Excision Repair Factor 4 (NEF4) and the Elongin-Cullin-Socs (ECS) ligase complex
YBR120C	CBP6	762.123	1058.9	1475.43	1630.22	Mitochondrial protein required for translation of the COB mRNA; forms a complex with Cbp3p that binds to mt ribosomes near the polypeptide tunnel exit and promotes efficient translation of the COB mRNA; Cbp3p-Cbp6p complex also interacts with newly synthesized cytochrome b (Cobp) and Cbp4p to promote assembly of Cobp into the cytochrome bc1 complex
YBR126C	TPS1	3704.87	4530.92	6579.73	7506.32	Synthase subunit of trehalose-6-phosphate synthase/phosphatase complex, which synthesizes the storage carbohydrate trehalose; also found in a monomeric form; expression is induced by the stress response and repressed by the Ras-cAMP pathway
YBR169C	SSE2	5117.08	5468.57	7349.74	11314.7	Member of the heat shock protein 70 (HSP70) family; may be involved in protein folding; localized to the cytoplasm; highly homologous to the heat shock protein Sse1p
YBR183W	YPC1	230.843	314.512	449.756	698.292	Alkaline ceramidase that also has reverse (CoA-independent) ceramide synthase activity, catalyzes both breakdown and synthesis of phytoceramide; overexpression confers fumonisin B1 resistance
YBR207W	FTH1	794.054	1202.82	1220.21	1786.79	Putative high affinity iron transporter involved in transport of intravacuolar stores of iron; forms complex with Fet5p; expression is regulated by iron; proposed to play indirect role in endocytosis
YBR213W	MET8	71.8944	117.167	99.7592	183.57	Bifunctional dehydrogenase and ferrochelatase, involved in the biosynthesis of siroheme, a prosthetic group used by sulfite reductase; required for sulfate assimilation and methionine biosynthesis
YBR244W	GPX2	61.3938	59.0997	60.3441	192.356	Phospholipid hydroperoxide glutathione peroxidase induced by glucose starvation that protects cells from phospholipid hydroperoxides and nonphospholipid peroxides during oxidative stress
YBR251W	MRPS5	353.842	459.957	643.656	720.574	Mitochondrial ribosomal protein of the small subunit
YBR298C-A		5.89573	8.504	10.2236	12.1709	Putative protein of unknown function; identified by gene-trapping, microarray-based expression analysis, and genome-wide homology searching
YCL012C		2555.61	3483.62	4300.44	7450.44	Putative protein of unknown function; orthologs are present in S. bayanus, S. paradoxus and Ashbya gossypii; YCL012C is not an essential gene
YCL035C	GRX1	2501.15	2941.25	4848.96	6229.49	Hydroperoxide and superoxide-radical responsive heat-stable glutathione-dependent disulfide oxidoreductase with active site cysteine pair; protects cells from oxidative damage
YCR018C	SRD1	643.796	585.05	767.968	1550.89	Protein involved in the processing of pre-rRNA to mature rRNA; contains a C2/C2 zinc finger motif; srd1 mutation suppresses defects caused by the rrp1-1 mutation
YCR075W-A		136.419	177.462	157.893	283.209	Putative protein of unknown function; identified by homology to Ashbya gossypii
YCR083W	TRX3	939.449	1131.44	1439.57	2327.63	Mitochondrial thioredoxin, highly conserved oxidoreductase required to maintain the redox homeostasis of the cell, forms the mitochondrial thioredoxin system with Trr2p, redox state is maintained by both Trr2p and Glr1p
YDL045W-A	MRP10	119.879	210.313	211.872	317.566	Mitochondrial ribosomal protein of the small subunit; contains twin cysteine-x9-cysteine motifs
YDL048C	STP4	315.187	457.165	388.234	692.666	Protein containing a Kruppel-type zinc-finger domain; has similarity to Stp1p, Stp2p, and Stp3p; predicted to be a transcription factor
YDL070W	BDF2	43.7574	72.3378	69.0529	121.855	Protein involved in transcription initiation at TATA-containing promoters; associates with the basal transcription factor TFIID; contains two bromodomains; corresponds to the C-terminal region of mammalian TAF1; redundant with Bdf1p
YDL124W		2972.11	4681.76	4874.14	8719.82	NADPH-dependent alpha-keto amide reductase; reduces aromatic alpha-keto amides, aliphatic alpha-keto esters, and aromatic alpha-keto esters; member of the aldo-keto reductase (AKR) family
YDL168W	SFA1	643.045	961.081	1057.29	1921.41	Bifunctional enzyme containing both alcohol dehydrogenase and glutathione-dependent formaldehyde dehydrogenase activities, functions in formaldehyde detoxification and formation of long chain and complex alcohols, regulated by Hog1p-Sko1p
YDL182W	LYS20	3751.53	970.74	6169.66	9247.22	Homocitrate synthase isozyme, catalyzes the condensation of acetyl-CoA and alpha-ketoglutarate to form homocitrate, which is the first step in the lysine biosynthesis pathway; highly similar to the other isozyme, Lys21p
YDR034W-B		1934.45	1787.34	2100.19	5095.4	Predicted tail-anchored plasma membrane protein containing a conserved CYSTM module; related proteins in other organisms may be involved in response to stress; green fluorescent protein (GFP)-fusion protein localizes to the cell periphery
YDR079W	PET100	377.188	706.92	603.074	1103.14	Chaperone that specifically facilitates the assembly of cytochrome c oxidase, integral to the mitochondrial inner membrane; interacts with a subcomplex of subunits VII, VIIa, and VIII (Cox7p, Cox9p, and Cox8p) but not with the holoenzyme
YDR155C	CPR1	1836	1567.33	3297.56	6146.15	Cytoplasmic peptidyl-prolyl cis-trans isomerase (cyclophilin), catalyzes the cis-trans isomerization of peptide bonds N-terminal to proline residues; binds the drug cyclosporin A
YDR210C-D		197.841	259.19	375.834	510.601	Retrotransposon TYA Gag and TYB Pol genes; transcribed/translated as one unit; polyprotein is processed to make a nucleocapsid-like protein (Gag), reverse transcriptase (RT), protease (PR), and integrase (IN); similar to retroviral genes
YDR222W		14.579	23.5007	27.7721	30.5567	Protein of unknown function; green fluorescent protein (GFP)-fusion protein localizes to the cytoplasm in a punctate pattern
YDR240C	SNU56	209.813	321.042	224.405	423.18	Component of U1 snRNP required for mRNA splicing via spliceosome; yeast specific, no metazoan counterpart; interacts with mRNA in commitment complex
YDR247W	VHS1	255.875	369.945	333.843	604.131	Cytoplasmic serine/threonine protein kinase; identified as a high-copy suppressor of the synthetic lethality of a sis2 sit4 double mutant, suggesting a role in G1/S phase progression; homolog of Sks1p
YDR248C		126.212	161.772	175.965	260.532	Putative protein of unknown function; sequence similarity to bacterial and human gluconokinase; green fluorescent protein (GFP)-fusion protein localizes to the cytoplasm; upregulated by deletion of the RNAP-II associated factor, PAF1
YDR262W		917.582	1055.79	1399.21	2126.67	Putative protein of unknown function; green fluorescent protein (GFP)-fusion protein localizes to the vacuole and is induced in response to the DNA-damaging agent MMS; gene expression increases in response to Zymoliase treatment
YDR276C	PMP3	3458.99	4847.49	5714.11	7420.28	Small plasma membrane protein related to a family of plant polypeptides that are overexpressed under high salt concentration or low temperature, not essential for viability, deletion causes hyperpolarization of the plasma membrane potential
YDR313C	PIB1	543.447	629.572	977.916	1089.82	RING-type ubiquitin ligase of the endosomal and vacuolar membranes, binds phosphatidylinositol(3)-phosphate; contains a FYVE finger domain
YDR343C	HXT6	149.906	275.903	287.408	353.821	High-affinity glucose transporter of the major facilitator superfamily, nearly identical to Hxt7p, expressed at high basal levels relative to other HXTs, repression of expression by high glucose requires SNF3
YDR368W	YPR1	791.997	898.756	1137.68	1716.76	NADPH-dependent aldo-keto reductase, reduces multiple substrates including 2-methylbutyraldehyde and D,L-glyceraldehyde, expression is induced by osmotic and oxidative stress; functionally redundant with other aldo-keto reductases
YDR374C		67.6177	131.371	76.7596	141.31	Putative protein of unknown function
YDR381C-A		43.0108	55.7049	72.236	99.8023	Protein of unknown function, localized to the mitochondrial outer membrane
YDR423C	CAD1	438.914	732.577	725.674	1074.19	AP-1-like basic leucine zipper (bZIP) transcriptional activator involved in stress responses, iron metabolism, and pleiotropic drug resistance; controls a set of genes involved in stabilizing proteins; binds consensus sequence TTACTAA
YDR453C	TSA2	880.299	973.493	1308.38	3163.26	Stress inducible cytoplasmic thioredoxin peroxidase; cooperates with Tsa1p in the removal of reactive oxygen, nitrogen and sulfur species using thioredoxin as hydrogen donor; deletion enhances the mutator phenotype of tsa1 mutants
YDR461W	MFA1	3015.48	4302.3	4299.19	6118.67	Mating pheromone a-factor, made by a cells; interacts with alpha cells to induce cell cycle arrest and other responses leading to mating; biogenesis involves C-terminal modification, N-terminal proteolysis, and export; also encoded by MFA2
YDR492W	IZH1	697.337	902.306	1137.65	1524.56	Membrane protein involved in zinc ion homeostasis, member of the four-protein IZH family; transcription is regulated directly by Zap1p, expression induced by zinc deficiency and fatty acids; deletion increases sensitivity to elevated zinc
YDR493W	MZM1	60.0201	98.0045	105.385	135.001	Protein required for assembly of the cytochrome bc(1) complex; facilitates insertion of Rip1p into the complex at a late stage of assembly; localized to the mitochondrial matrix; null mutant exhibits a respiratory growth defect and reduced mitochondrial zinc levels, which is characteristic of mutations affecting bc(1) complex assembly; conserved in metazoans
YDR513W	GRX2	5751.64	6673.83	9146.76	12631.8	Cytoplasmic glutaredoxin, thioltransferase, glutathione-dependent disulfide oxidoreductase involved in maintaining redox state of target proteins, also exhibits glutathione peroxidase activity, expression induced in response to stress
YDR516C	EMI2	1013.69	1281.23	1468.39	2253.39	Non-essential protein of unknown function required for transcriptional induction of the early meiotic-specific transcription factor IME1; required for sporulation; expression is regulated by glucose-repression transcription factors Mig1/2p
YDR525W-A	SNA2	2061.79	2991.09	3410.65	4899.13	Protein of unknown function, has similarity to Pmp3p, which is involved in cation transport; green fluorescent protein (GFP)-fusion protein localizes to the cytoplasm in a punctate pattern
YEL012W	UBC8	835.06	1044.78	1046.19	1870.8	Ubiquitin-conjugating enzyme that negatively regulates gluconeogenesis by mediating the glucose-induced ubiquitination of fructose-1,6-bisphosphatase (FBPase); cytoplasmic enzyme that catalyzes the ubiquitination of histones in vitro
YEL038W	UTR4	254.626	355.965	436.296	585.077	Protein with sequence similarity to 2,3-diketo-5-methylthiopentyl-1-phosphate enolase-phosphatases, involved in methionine salvage; found in both the cytoplasm and nucleus
YEL070W	DSF1	148.073	187.406	181.49	384.178	Deletion suppressor of mpt5 mutation
YER002W	NOP16	537.268	703.131	747.647	1118.21	Constituent of 66S pre-ribosomal particles, involved in 60S ribosomal subunit biogenesis
YER045C	ACA1	148.323	182.722	192.697	302.309	Basic leucine zipper (bZIP) transcription factor of the ATF/CREB family, may regulate transcription of genes involved in utilization of non-optimal carbon sources
YER053C	PIC2	186.414	223.834	321.551	469.913	Mitochondrial phosphate carrier, imports inorganic phosphate into mitochondria; functionally redundant with Mir1p but less abundant than Mir1p under normal conditions; expression is induced at high temperature
YER058W	PET117	84.3705	161.669	168.303	236.36	Protein required for assembly of cytochrome c oxidase
YER079W		1680.69	2314.92	3206.98	3595.27	Putative protein of unknown function
YER099C	PRS2	529.094	881.475	843.648	1174.02	5-phospho-ribosyl-1(alpha)-pyrophosphate synthetase, synthesizes PRPP, which is required for nucleotide, histidine, and tryptophan biosynthesis; one of five related enzymes, which are active as heteromultimeric complexes
YER119C	AVT6	489.647	623.099	638.122	1011.2	Vacuolar aspartate and glutamate exporter; member of a family of seven genes (AVT1-7) related to vesicular GABA-glycine transporters; involved in compartmentalizing acidic amino acids in response to nitrogen starvation
YER138W-A		3536.41	5202.06	5727.71	9036.73	Putative protein of unknown function
YER150W	SPI1	6533.65	9406.98	9903.59	27247.9	GPI-anchored cell wall protein involved in weak acid resistance; basal expression requires Msn2p/Msn4p; expression is induced under conditions of stress and during the diauxic shift; similar to Sed1p
YFL016C	MDJ1	2266.5	3805.65	3844.83	5796.87	Co-chaperone that stimulates the ATPase activity of the HSP70 protein Ssc1p; involved in protein folding/refolding in the mitochodrial matrix; required for proteolysis of misfolded proteins; member of the HSP40 (DnaJ) family of chaperones
YFL023W	BUD27	115.092	199.096	136.186	242.532	Unconventional prefoldin protein involved in translation initiation; mutants have inappropriate expression of nutrient sensitive genes due to translational derepression of Gcn4p transcription factor; diploid mutants show random budding
YFL053W	DAK2	8.4823	8.92289	16.2433	33.1962	Dihydroxyacetone kinase, required for detoxification of dihydroxyacetone (DHA); involved in stress adaptation
YFL054C		148.602	163.955	247.063	451.144	Putative channel-like protein; similar to Fps1p; mediates passive diffusion of glycerol in the presence of ethanol
YFL056C	AAD6	96.0885	74.1493	127.635	232.444	Putative aryl-alcohol dehydrogenase; involved in oxidative stress response; similar to P. chrysosporium aryl-alcohol dehydrogenase; expression induced in cells treated with the mycotoxin patulin
YFL057C	AAD16	113.444	118.779	96.5701	574.142	Putative aryl-alcohol dehydrogenase; similar to P. chrysosporium aryl-alcohol dehydrogenase; mutational analysis has not yet revealed a physiological role
YFR038W	IRC5	106.368	171.87	157.766	287.402	Putative ATPase containing the DEAD/H helicase-related sequence motif; null mutant displays increased levels of spontaneous Rad52p foci
YFR053C	HXK1	6389.98	7435.36	11755.7	18626.2	Hexokinase isoenzyme 1, a cytosolic protein that catalyzes phosphorylation of glucose during glucose metabolism; expression is highest during growth on non-glucose carbon sources; glucose-induced repression involves the hexokinase Hxk2p
YGL157W	ARI1	67.5972	84.5681	110.296	221.65	NADPH-dependent aldehyde reductase, utilizes aromatic and alophatic aldehyde substrates; member of the short-chain dehydrogenase/reductase superfamily
YGL184C	STR3	111.047	163.556	202.343	332.038	Peroxisomal cystathionine beta-lyase, converts cystathionine into homocysteine; may be redox regulated by Gto1p
YGL247W	BRR6	302.599	439.01	392.836	703.22	Essential nuclear envelope integral membrane protein required for nuclear envelope morphology, nuclear pore complex localization, nuclear export; exhibits synthetic lethal genetic interactions with genes involved in lipid metabolism
YGR053C		252.675	327.028	467.508	550.267	Putative protein of unknown function
YGR066C		226.788	249.615	320.949	592.469	Putative protein of unknown function
YGR166W	TRS65	33.5025	46.1984	30.0671	68.6745	Subunit of TRAPPII, a multimeric guanine nucleotide-exchange factor for Ypt1p; involved in intra-Golgi traffic and the retrograde pathway from the endosome to Golgi; role in cell wall beta-glucan biosynthesis and the stress response
YGR195W	SKI6	6.09334	8.49311	10.218	13.2721	Exosome non-catalytic core component; involved in 3'-5' RNA processing and degradation in both the nucleus and the cytoplasm; has similarity to E. coli RNase PH and to human hRrp41p (EXOSC4)
YGR204C-A		17.0571	25.9024	29.4004	58.4925	Putative protein of unknown function; identified by gene-trapping, microarray-based expression analysis, and genome-wide homology searching
YGR209C	TRX2	7303.04	13509.1	10316.4	31658.9	Cytoplasmic thioredoxin isoenzyme of the thioredoxin system which protects cells against oxidative and reductive stress, forms LMA1 complex with Pbi2p, acts as a cofactor for Tsa1p, required for ER-Golgi transport and vacuole inheritance
YGR213C	RTA1	127.092	208.786	158.2	296.793	Protein involved in 7-aminocholesterol resistance; has seven potential membrane-spanning regions; expression is induced under both low-heme and low-oxygen conditions; member of the fungal lipid-translocating exporter (LTE) family of protein
YGR215W	RSM27	724.186	1259.21	1374.51	1555.34	Mitochondrial ribosomal protein of the small subunit
YGR256W	GND2	3984.08	3640.46	6569.6	8879.74	6-phosphogluconate dehydrogenase (decarboxylating), catalyzes an NADPH regenerating reaction in the pentose phosphate pathway; required for growth on D-glucono-delta-lactone
YGR276C	RNH70	198.82	306.393	142.146	439.965	3'-5' exoribonuclease; required for maturation of 3' ends of 5S rRNA and tRNA-Arg3 from dicistronic transcripts
YHR005C-A	TIM10	2014.44	3721.86	2997.85	4244.27	Essential protein of the mitochondrial intermembrane space, forms a complex with Tim9p (TIM10 complex) that delivers hydrophobic proteins to the TIM22 complex for insertion into the inner membrane
YHR028C	DAP2	337.766	329.837	662.342	1117.28	Dipeptidyl aminopeptidase, synthesized as a glycosylated precursor; localizes to the vacuolar membrane; similar to Ste13p
YHR040W	BCD1	641.903	876.561	738.627	1362.26	Essential protein required for the accumulation of box C/D snoRNA
YHR048W	YHK8	56.8955	89.9374	92.821	182.663	Presumed antiporter of the DHA1 family of multidrug resistance transporters; contains 12 predicted transmembrane spans; expression of gene is up-regulated in cells exhibiting reduced susceptibility to azoles
YHR053C	CUP1-1	55.606	90.1377	82.174	142.658	Metallothionein, binds copper and mediates resistance to high concentrations of copper and cadmium; locus is variably amplified in different strains, with two copies, CUP1-1 and CUP1-2, in the genomic sequence reference strain S288C
YHR071W	PCL5	226.838	409.286	351.344	624.887	Cyclin, interacts with and phosphorylated by Pho85p cyclin-dependent kinase (Cdk), induced by Gcn4p at level of transcription, specifically required for Gcn4p degradation, may be sensor of cellular protein biosynthetic capacity
YHR138C		1795.95	1797.02	3499.24	4672.99	Putative protein of unknown function; has similarity to Pbi2p; double null mutant lacking Pbi2p and Yhr138p exhibits highly fragmented vacuoles
YHR146W	CRP1	935.333	1207.82	1386.21	2097.65	Protein that binds to cruciform DNA structures
YHR176W	FMO1	242.941	326.851	349.607	528.809	Flavin-containing monooxygenase, localized to the cytoplasmic face of the ER membrane; catalyzes oxidation of biological thiols to maintain the ER redox buffer ratio for correct folding of disulfide-bonded proteins
YHR198C	AIM18	827.332	1071.01	1275.88	1665.01	Putative protein of unknown function; the authentic, non-tagged protein is detected in highly purified mitochondria in high-throughput studies; null mutant displays elevated frequency of mitochondrial genome loss
YIL070C	MAM33	312.142	404.875	620.432	637.194	Acidic protein of the mitochondrial matrix involved in oxidative phosphorylation; related to the human complement receptor gC1q-R
YIL074C	SER33	180.725	258.347	183.97	405.509	3-phosphoglycerate dehydrogenase, catalyzes the first step in serine and glycine biosynthesis; isozyme of Ser3p
YIL111W	COX5B	76.0164	69.5671	91.3677	187.976	Subunit Vb of cytochrome c oxidase, which is the terminal member of the mitochondrial inner membrane electron transport chain; predominantly expressed during anaerobic growth while its isoform Va (Cox5Ap) is expressed during aerobic growth
YIL134W	FLX1	50.0704	66.4617	65.6689	108.076	Protein required for transport of flavin adenine dinucleotide (FAD), a synthesis product of riboflavin, across the mitochondrial membrane
YIR028W	DAL4	123.919	112.769	125.671	247.502	Allantoin permease; expression sensitive to nitrogen catabolite repression and induced by allophanate, an intermediate in allantoin degradation
YJL096W	MRPL49	740.857	1405.49	1330.54	1527.92	Mitochondrial ribosomal protein of the large subunit
YJL099W	CHS6	228.305	306.712	254.344	500.764	Member of the ChAPs family of proteins (Chs5p-Arf1p-binding proteins: Bch1p, Bch2p, Bud7p, Chs6p), that forms the exomer complex with Chs5p to mediate export of specific cargo proteins, including Chs3p, from the Golgi to the plasma membrane
YJL151C	SNA3	2511.26	2507.73	3110.22	5481.62	Protein involved in efficient MVB sorting of proteins to the vacuole; may function as an RSP5 adapter protein for MVB cargos; integral membrane protein localized to vacuolar intralumenal vesicles
YJL205C	NCE101	577.064	694.312	767.487	1202.88	Protein of unknown function, involved in secretion of proteins that lack classical secretory signal sequences
YJR005C-A		45.0814	75.0122	85.5308	129.872	Putative protein of unknown function, originally identified as a syntenic homolog of an <i>Ashbya gossypii</i> gene
YJR010W	MET3	82.7488	139.025	101.543	173.424	ATP sulfurylase, catalyzes the primary step of intracellular sulfate activation, essential for assimilatory reduction of sulfate to sulfide, involved in methionine metabolism
YJR034W	PET191	473.602	762.394	789.111	1095.29	Protein required for assembly of cytochrome c oxidase; exists as an oligomer that is integral to the mitochondrial inner membrane and faces the intermembrane space; contains a twin Cx9C motif
YJR045C	SSC1	2348.8	3058.68	3423.56	5184.58	Hsp70 family ATPase, constituent of the import motor component of the Translocase of the Inner Mitochondrial membrane (TIM23 complex); involved in protein translocation and folding; subunit of SceI endonuclease
YJR046W	TAH11	175.425	217.68	349.552	389.399	DNA replication licensing factor, required for pre-replication complex assembly
YJR096W		432.861	365.127	758.573	1165.68	Putative xylose and arabinose reductase; member of the aldo-keto reductase (AKR) family; GFP-fusion protein is induced in response to the DNA-damaging agent MMS
YJR104C	SOD1	2032.06	1882.45	3137.04	4780.95	Cytosolic copper-zinc superoxide dismutase; some mutations are analogous to those that cause ALS (amyotrophic lateral sclerosis) in humans
YJR137C	MET5	149.437	167.68	166.02	310.175	Sulfite reductase beta subunit, involved in amino acid biosynthesis, transcription repressed by methionine
YKL003C	MRP17	671.004	1119.16	1139.2	1589.67	Mitochondrial ribosomal protein of the small subunit; MRP17 exhibits genetic interactions with PET122, encoding a COX3-specific translational activator
YKL051W	SFK1	9.14644	7.35621	14.9428	20.7045	Plasma membrane protein that may act together with or upstream of Stt4p to generate normal levels of the essential phospholipid PI4P, at least partially mediates proper localization of Stt4p to the plasma membrane
YKL053C-A	MDM35	1672.36	3297.57	2368.54	4582.3	Mitochondrial intermembrane space protein; mutation affects mitochondrial distribution and morphology; contains twin cysteine-x9-cysteine motifs
YKL071W		27.0584	24.0929	27.7742	108.29	Putative protein of unknown function; expression induced in cells treated with the mycotoxin patulin, and also the quinone methide triterpene celastrol; green fluorescent protein (GFP)-fusion protein localizes to the cytoplasm
YKL072W	STB6	48.848	46.731	35.4062	116.054	Protein that binds Sin3p in a two-hybrid assay
YKL086W	SRX1	985.759	1283.85	1534.63	3455.63	Sulfiredoxin, contributes to oxidative stress resistance by reducing cysteine-sulfinic acid groups in the peroxiredoxin Tsa1p, which is formed upon exposure to oxidants; conserved in higher eukaryotes
YKL087C	CYT2	381.659	629.425	528.488	1010.99	Cytochrome c1 heme lyase, involved in maturation of cytochrome c1, which is a subunit of the mitochondrial ubiquinol-cytochrome-c reductase; links heme covalently to apocytochrome c1
YKL090W	CUE2	154.053	156.687	173.894	441.445	Protein of unknown function; has two CUE domains that bind ubiquitin, which may facilitate intramolecular monoubiquitination
YKL103C	APE1	2317.63	2780.3	2907.1	4820.83	Vacuolar aminopeptidase yscI; zinc metalloproteinase that belongs to the peptidase family M18; often used as a marker protein in studies of autophagy and cytosol to vacuole targeting (CVT) pathway
YKL107W		1030	1067.61	1642.81	2407.52	Putative protein of unknown function; proposed to be a palmitoylated membrane protein
YKL137W	CMC1	384.802	765.354	511.303	897.976	Evolutionarily conserved copper-binding protein of the mitochondrial intermembrane space, may be involved in delivering copper from the matrix to the cytochrome c oxidase complex; contains a twin CX9C motif
YKL151C		740.941	894.918	1326.78	2112.47	NADHX dehydratase; converts (S)-NADHX to NADH in an ATP-dependent manner; homologous to Carkd in mammals, and the C-terminal domain of YjeF in E.coli; enzyme is widespread in eukaryotes, prokaryotes and archaea; YKL151C promoter contains STREs (stress response elements) and expression is induced by heat shock or methyl methanesulfonate; green fluorescent protein (GFP)-fusion protein localizes to …
YKL167C	MRP49	439.505	517.409	788.566	890.45	Mitochondrial ribosomal protein of the large subunit, not essential for mitochondrial translation
YKL170W	MRPL38	789.162	1294.88	1519.77	1885.29	Mitochondrial ribosomal protein of the large subunit; appears as two protein spots (YmL34 and YmL38) on two-dimensional SDS gels
YKR076W	ECM4	1587.87	2015.97	2948.06	7611.05	Omega class glutathione transferase; not essential; similar to Ygr154cp; green fluorescent protein (GFP)-fusion protein localizes to the cytoplasm
YKR098C	UBP11	133.689	215.156	164.195	347.755	Ubiquitin-specific protease that cleaves ubiquitin from ubiquitinated proteins
YLL006W-A		2.50837	3.01819	3.52746	5.98922	Putative protein of unknown function; identified by fungal homology and RT-PCR
YLL042C	ATG10	35.3374	42.8172	45.964	77.2069	Conserved E2-like conjugating enzyme that mediates formation of the Atg12p-Atg5p conjugate, which is a critical step in autophagy
YLL056C		951.546	963.923	915.046	2846.33	Putative protein of unknown function, transcription is activated by paralogous transcription factors Yrm1p and Yrr1p and genes involved in pleiotropic drug resistance (PDR); expression is induced in cells treated with the mycotoxin patulin
YLR015W	BRE2	20.9578	23.3701	35.3261	55.8314	Subunit of COMPASS (Set1C) complex, which methylates Lys4 of histone H3 and functions in silencing at telomeres; has a C-terminal Sdc1 Dpy-30 Interaction (SDI) domain that mediates binding to Sdc1p; similar to trithorax-group protein ASH2L
YLR042C		166.217	150.979	259.869	492.825	Protein of unknown function; localizes to the cytoplasm; YLL042C is not an essential gene
YLR074C	BUD20	982.603	1462.82	1556.43	2518.76	Protein involved in bud-site selection; diploid mutants display a random budding pattern instead of the wild-type bipolar pattern
YLR107W	REX3	97.8162	103.772	137.077	195.378	RNA exonuclease; required for maturation of the RNA component of RNase MRP; functions redundantly with Rnh70p and Rex2p in processing of U5 snRNA and RNase P RNA; member of RNase D family of exonucleases
YLR109W	AHP1	14763.1	19142.7	27747.6	46684.7	Thiol-specific peroxiredoxin, reduces hydroperoxides to protect against oxidative damage; function in vivo requires covalent conjugation to Urm1p
YLR118C		832.904	824.969	1389.65	1677.46	Acyl-protein thioesterase responsible for depalmitoylation of Gpa1p; green fluorescent protein (GFP)-fusion protein localizes to both the cytoplasm and nucleus and is induced in response to the DNA-damaging agent MMS
YLR177W		103.26	142.442	77.6286	206.978	Putative protein of unknown function; phosphorylated by Dbf2p-Mob1p in vitro; some strains contain microsatellite polymophisms at this locus; YLR177W is not an essential gene
YLR204W	QRI5	1086.27	1543.64	1553.93	2379.87	Mitochondrial inner membrane protein, required for accumulation of spliced COX1 mRNA; may have an additional role in translation of COX1 mRNA
YLR216C	CPR6	3610.08	4680.27	3967.38	7756	Peptidyl-prolyl cis-trans isomerase (cyclophilin), catalyzes the cis-trans isomerization of peptide bonds N-terminal to proline residues; binds to Hsp82p and contributes to chaperone activity
YLR224W		79.2107	94.2271	98.3206	161.693	F-box protein and component of SCF ubiquitin ligase complexes involved in ubiquitin-dependent protein catabolism; readily monoubiquitinated in vitro by SCF-Ubc4 complexes; YLR224W is not an essential gene
YLR285C-A		19.4874	24.8033	23.7736	54.7655	Putative protein of unknown function; identified by fungal homology and RT-PCR
YLR289W	GUF1	155.878	243.713	232.941	324.597	Mitochondrial matrix GTPase that associates with mitochondrial ribosomes; important for translation under temperature and nutrient stress; may have a role in translational fidelity; similar to bacterial LepA elongation factor
YLR361C-A		239.304	327.056	289.21	524.757	Putative protein of unknown function
YLR368W	MDM30	446.228	585.609	483.757	952.461	F-box component of an SCF ubiquitin protein ligase complex; associates with and is required for Fzo1p ubiquitination and for mitochondria fusion; stimulates nuclear export of specific mRNAs; promotes ubiquitin-mediated degradation of Gal4p in some strains
YLR390W	ECM19	738.955	1155.36	1265.91	1778.37	Putative protein of unknown function; the authentic, non-tagged protein is detected in highly purified mitochondria in high-throughput studies
YLR413W		58.8976	80.146	56.5633	125.835	Putative protein of unknown function; YLR413W is not an essential gene
YML009C		1148.77	2057.12	2022.72	2609.28	Dubious open reading frame unlikely to encode a functional protein, based on available experimental and comparative sequence data
YML025C	YML6	826.235	1199.05	843.668	1763.03	Mitochondrial ribosomal protein of the large subunit, has similarity to E. coli L4 ribosomal protein and human mitoribosomal MRP-L4 protein; essential for viability, unlike most other mitoribosomal proteins
YML043C	RRN11	37.4631	53.2436	63.4554	135.812	Component of the core factor (CF) rDNA transcription factor complex; CF is required for transcription of 35S rRNA genes by RNA polymerase I and is composed of Rrn6p, Rrn7p, and Rrn11p
YML055W	SPC2	356.12	518.196	474.985	861.639	Subunit of signal peptidase complex (Spc1p, Spc2p, Spc3p, Sec11p), which catalyzes cleavage of N-terminal signal sequences of proteins targeted to the secretory pathway; homologous to mammalian SPC25
YML070W	DAK1	1324.02	1294.69	1402.99	3392.68	Dihydroxyacetone kinase, required for detoxification of dihydroxyacetone (DHA); involved in stress adaptation
YML116W		245.548	338.857	265.228	720.604	Putative protein of unknown function
YML125C	PGA3	78.8438	96.1602	85.8248	161.371	Putative cytochrome b5 reductase, localized to the plasma membrane; may be involved in regulation of lifespan; required for maturation of Gas1p and Pho8p, proposed to be involved in protein trafficking
YML129C	COX14	2946.86	4602.85	3836.32	6894.73	Mitochondrial membrane protein, involved in translational regulation of Cox1p and assembly of cytochrome c oxidase (complex IV); associates with complex IV assembly intermediates and complex III/complex IV supercomplexes
YMR040W	YET2	1188.53	1745.96	1413.81	2468.89	Protein of unknown function that may interact with ribosomes, based on co-purification experiments; homolog of human BAP31 protein
YMR173W	DDR48	1448.79	1303.57	2047.68	3059.72	DNA damage-responsive protein, expression is increased in response to heat-shock stress or treatments that produce DNA lesions; contains multiple repeats of the amino acid sequence NNNDSYGS
YMR175W	SIP18	100.353	66.7154	85.1197	221.68	Phospholipid-binding hydrophilin; essential to overcome desiccation-rehydration process; expression is induced by osmotic stress
YMR188C	MRPS17	671.854	1151.44	1101.71	1849.31	Mitochondrial ribosomal protein of the small subunit
YMR193W	MRPL24	465.218	731.246	668.176	1086.46	Mitochondrial ribosomal protein of the large subunit; two mitochondrial ribosomal proteins, YmL14 and YmL24, have been assigned to the same gene
YMR225C	MRPL44	786.574	1377.12	891.252	1882.39	Mitochondrial ribosomal protein of the large subunit
YMR244C-A		751.887	1014.89	1113	1650.66	Putative protein of unknown function; green fluorescent protein (GFP)-fusion protein localizes to both the cytoplasm and nucleus and is induced in response to the DNA-damaging agent MMS; YMR244C-A is not an essential gene
YMR286W	MRPL33	965.055	1643.21	1259.94	1986.24	Mitochondrial ribosomal protein of the large subunit
YMR291W	TDA1	374.748	537.93	574.416	1116.55	Protein kinase of unknown cellular role; green fluorescent protein (GFP)-fusion protein localizes to the cytoplasm and nucleus; null mutant is sensitive to expression of the top1-T722A allele; not an essential gene
YNL065W	AQR1	5.70939	7.10852	8.96061	13.3167	Plasma membrane multidrug transporter of the major facilitator superfamily, confers resistance to short-chain monocarboxylic acids and quinidine; involved in the excretion of excess amino acids
YNL070W	TOM7	276.405	362.429	450.69	564.982	Component of the TOM (translocase of outer membrane) complex responsible for recognition and initial import steps for all mitochondrially directed proteins; promotes assembly and stability of the TOM complex
YNL073W	MSK1	350.703	542.399	514.249	802.784	Mitochondrial lysine-tRNA synthetase, required for import of both aminoacylated and deacylated forms of tRNA(Lys) into mitochondria and for aminoacylation of mitochondrially encoded tRNA(Lys)
YNL077W	APJ1	401.325	590.493	533.771	918.058	Putative chaperone of the HSP40 (DNAJ) family; overexpression interferes with propagation of the [Psi+] prion; the authentic, non-tagged protein is detected in highly purified mitochondria in high-throughput studies
YNL176C	TDA7	369.319	530.582	338.626	780.784	Cell cycle-regulated gene of unknown function, promoter bound by Fkh2p; null mutant is sensitive to expression of the top1-T722A allele
YNL241C	ZWF1	1641.08	2205.29	3107.66	4775.47	Glucose-6-phosphate dehydrogenase (G6PD), catalyzes the first step of the pentose phosphate pathway; involved in adapting to oxidatve stress; homolog of the human G6PD which is deficient in patients with hemolytic anemia
YNL277W-A		25.3149	31.4248	49.4769	55.949	Putative protein of unknown function
YNL315C	ATP11	404.179	682.476	714.119	930.671	Molecular chaperone, required for the assembly of alpha and beta subunits into the F1 sector of mitochondrial F1F0 ATP synthase
YNR019W	ARE2	281.706	424.504	372.458	720.323	Acyl-CoA:sterol acyltransferase, isozyme of Are1p; endoplasmic reticulum enzyme that contributes the major sterol esterification activity in the presence of oxygen
YNR032C-A	HUB1	157.123	184.711	164.259	315.928	Ubiquitin-like protein modifier; promotes alternative splicing of SRC1 pre-mRNA; binds non-covalently to the HIND domain of Snu66, may function in modification of Sph1p and Hbt1p, functionally complemented by the human or S. pombe ortholog; mechanism of Hub1p adduct formation not yet clear
YNR065C		437.081	500.327	472.223	902.095	Protein of unknown function; protein-protein interactions suggest a possible role in actin patch formation; YNR065C is not an essential gene
YNR073C		48.4649	51.7864	30.9895	127.818	Putative mannitol dehydrogenase
YOL002C	IZH2	89.1404	86.165	105.999	186.548	Plasma membrane protein involved in zinc homeostasis and osmotin-induced apoptosis; transcription regulated by Zap1p, zinc and fatty acid levels; similar to mammalian adiponectins; deletion increases sensitivity to elevated zinc
YOL013W-B		215.355	283.694	330.012	514.962	Dubious open reading frame unlikely to encode a protein, based on available experimental and comparative sequence data; completely overlaps the long terminal repeat (LTR) of a Ty1 element
YOL023W	IFM1	191.046	280.268	347.722	463.26	Mitochondrial translation initiation factor 2
YOL045W	PSK2	320.359	361.508	406.092	752.006	One of two (see also PSK1) PAS domain containing S/T protein kinases; regulates sugar flux and translation in response to an unknown metabolite by phosphorylating Ugp1p and Gsy2p (sugar flux) and Caf20p, Tif11p and Sro9p (translation)
YOL064C	MET22	141.93	180.61	161.181	302.827	Bisphosphate-3'-nucleotidase, involved in salt tolerance and methionine biogenesis; dephosphorylates 3'-phosphoadenosine-5'-phosphate and 3'-phosphoadenosine-5'-phosphosulfate, intermediates of the sulfate assimilation pathway
YOR007C	SGT2	4142.76	2953.03	5898.05	9674.74	Glutamine-rich cytoplasmic protein that serves as a scaffold for binding Get4/5p and other proteins required to mediate posttranslational insertion of tail-anchored proteins into the ER membrane; has similarity to human cochaperone SGT
YOR020C	HSP10	2733.47	4399.62	3953.33	7782.64	Mitochondrial matrix co-chaperonin that inhibits the ATPase activity of Hsp60p, a mitochondrial chaperonin; involved in protein folding and sorting in the mitochondria; 10 kD heat shock protein with similarity to E. coli groES
YOR031W	CRS5	3962.96	5156.23	7903.05	14512.5	Copper-binding metallothionein, required for wild-type copper resistance
YOR045W	TOM6	2050.93	3059.12	3853.07	4143.57	Component of the TOM (translocase of outer membrane) complex responsible for recognition and initial import steps for all mitochondrially directed proteins; promotes assembly and stability of the TOM complex
YOR047C	STD1	22.5762	32.5792	39.3222	76.5919	Protein involved in control of glucose-regulated gene expression; interacts with kinase Snf1p, glucose sensors Snf3p and Rgt2p, TATA-binding Spt15p; regulator of transcription factor Rgt1p; interactions with Pma1p appear to propagate [GAR+]
YOR049C	RSB1	383.04	618.177	562.082	830.874	Suppressor of sphingoid long chain base (LCB) sensitivity of an LCB-lyase mutation; putative integral membrane transporter or flippase that may transport LCBs from the cytoplasmic side toward the extracytoplasmic side of the membrane
YOR062C		511	643.55	571.359	1373.2	Protein of unknown function; similar to YOR062Cp and Reg1p; expression regulated by glucose and Rgt1p; GFP-fusion protein is induced in response to the DNA-damaging agent MMS
YOR092W	ECM3	33.0343	55.7077	54.7424	66.63	Non-essential protein of unknown function; involved in signal transduction and the genotoxic response; induced rapidly in response to treatment with 8-methoxypsoralen and UVA irradiation
YOR185C	GSP2	1113.43	1309.7	1442.59	2260.97	GTP binding protein (mammalian Ranp homolog) involved in the maintenance of nuclear organization, RNA processing and transport; interacts with Kap121p, Kap123p and Pdr6p (karyophilin betas); Gsp1p homolog that is not required for viability
YOR261C	RPN8	1492.84	1968.67	2166.25	3033.04	Essential, non-ATPase regulatory subunit of the 26S proteasome; has similarity to the human p40 proteasomal subunit and to another S. cerevisiae regulatory subunit, Rpn11p
YOR319W	HSH49	170.153	254.678	243.46	368.069	U2-snRNP associated splicing factor with similarity to the mammalian splicing factor SAP49; proposed to function as a U2-snRNP assembly factor along with Hsh155p and binding partner Cus1p; contains two RNA recognition motifs (RRM)
YOR339C	UBC11	21.8831	33.4901	30.3687	46.513	Ubiquitin-conjugating enzyme most similar in sequence to Xenopus ubiquitin-conjugating enzyme E2-C, but not a true functional homolog of this E2; unlike E2-C, not required for the degradation of mitotic cyclin Clb2
YPL091W	GLR1	755.929	928.821	1060.53	1531.39	Cytosolic and mitochondrial glutathione oxidoreductase, converts oxidized glutathione to reduced glutathione; mitochondrial but not cytosolic form has a role in resistance to hyperoxia
YPL132W	COX11	199.75	292.62	320.57	440.334	Mitochondrial inner membrane protein required for delivery of copper to the Cox1p subunit of cytochrome c oxidase; association with mitochondrial ribosomes suggests that copper delivery may occur during translation of Cox1p
YPL183W-A	RTC6	1355.96	2235.12	1530.65	2795.6	Protein involved translation; mutants have defects in biogenesis of nuclear ribosomes; sequence similar to prokaryotic ribosomal protein L36, may be a mitochondrial ribosomal protein encoded in the nucleus
YPL196W	OXR1	1307.02	1794.6	1618.78	2937.66	Protein of unknown function required for normal levels of resistance to oxidative damage, null mutants are sensitive to hydrogen peroxide; member of a conserved family of proteins found in eukaryotes
YPL212C	PUS1	341.132	537.854	422.058	1034.57	tRNA:pseudouridine synthase, introduces pseudouridines at positions 26-28, 34-36, 65, and 67 of tRNA; nuclear protein that appears to be involved in tRNA export; also acts on U2 snRNA
YPL250C	ICY2	3741.38	7419.12	6715.4	8107.41	Protein of unknown function; mobilized into polysomes upon a shift from a fermentable to nonfermentable carbon source; potential Cdc28p substrate
YPR037C	IRC16	536.326	681.091	788.197	1225.13	Dubious open reading frame unlikely to encode a protein, based on available experimental and comparative sequence data; partially overlaps verified gene YPR037C; null mutant displays increased levels of spontaneous Rad52p foci
YPR048W	TAH18	20.148	24.1208	32.9169	47.0566	Conserved NAPDH-dependent diflavin reductase, component of an early step in the cytosolic Fe-S protein assembly (CIA) machinery; transfers electrons from NADPH to the Fe-S cluster of Dre2p; plays a pro-death role under oxidative stress
YPR067W	ISA2	466.285	732.758	852.551	1081.27	Protein required for maturation of mitochondrial [4Fe-4S] proteins; functions in a complex with Isa1p and possibly Iba57p; localizes to the mitochondrial intermembrane space, overexpression of ISA2 suppresses grx5 mutations
YPR113W	PIS1	136.984	226.953	155.645	291.577	Phosphatidylinositol synthase, required for biosynthesis of phosphatidylinositol, which is a precursor for polyphosphoinositides, sphingolipids, and glycolipid anchors for some of the plasma membrane proteins
YPR127W		1351.15	1406.13	2428.1	2948.52	Protein of unknown function, differentially expressed during alcoholic fermentation; expression activated by transcription factor YRM1/YOR172W; green fluorescent protein (GFP)-fusion protein localizes to both the cytoplasm and the nucleus
YPR166C	MRP2	1125.64	1915.21	1919.09	2565.31	Mitochondrial ribosomal protein of the small subunit
YPR167C	MET16	70.1343	124.432	95.7579	269.455	3'-phosphoadenylsulfate reductase, reduces 3'-phosphoadenylyl sulfate to adenosine-3',5'-bisphosphate and free sulfite using reduced thioredoxin as cosubstrate, involved in sulfate assimilation and methionine metabolism
YPR179C	HDA3	317.61	407.024	433.332	1003.04	Subunit of a possibly tetrameric trichostatin A-sensitive class II histone deacetylase complex that contains an Hda1p homodimer and an Hda2p-Hda3p heterodimer; required for the activity of the complex; has similarity to Hda2p
